# Supplementary material for: The Tomato Hoffman’s Anthocyaninless Gene Encodes a bHLH Transcription Factor Involved in Anthocyanin Biosynthesis That Is Developmentally Regulated and Induced by Low Temperatures
Source: PLoS One. 2016 Mar 4;11(3):e0151067. doi: 10.1371/journal.pone.0151067 (PMC4778906; doi:10.1371/journal.pone.0151067)
Supplement: S4 Table — (XLS) [file pone.0151067.s010.xls]

## Sheet: S4 Table.
S4 Table. 551 DEGs between PH and GH.
Tomato GeneID	RPKM				Arabidopsis_homology	Arabidopsis_genename	Arabidopsis_description
	PH-1	PH-2	GH-1	GH-2
Solyc01g005800	4.22	5.13475	0.528156	0.688426	AT3G13600		calmodulin-binding family protein [Source:TAIR_LOCUS;Acc:AT3G13600]
Solyc01g008510	204.971	196.718	18.9348	61.1276	AT1G51400	F11M15.26	Photosystem II 5 kD protein [Source:TAIR_LOCUS;Acc:AT1G51400]
Solyc01g009550	1062.79	549.519	187.44	67.8195	ATCG01130	YCF1.2	Ycf1 protein [Source:TAIR_LOCUS;Acc:ATCG01130]
Solyc01g009870	3.4093	3.75316	0.0368409	1.50604	AT5G43300		PLC-like phosphodiesterases superfamily protein [Source:TAIR_LOCUS;Acc:AT5G43300]
Solyc01g057220	0.789763	0.749561	0.118571	0.230463	AT2G26450	PME13	Plant invertase/pectin methylesterase inhibitor superfamily [Source:TAIR_LOCUS;Acc:AT2G26450]
Solyc01g080790	13.7357	13.9248	3.60748	3.18246	AT2G15220	F15A23.4/AT2G15220	Plant basic secretory protein (BSP) family protein [Source:TAIR_LOCUS;Acc:AT2G15220]
Solyc01g080800	2.38477	1.74914	0	0	AT2G15220	F15A23.4/AT2G15220	Plant basic secretory protein (BSP) family protein [Source:TAIR_LOCUS;Acc:AT2G15220]
Solyc01g087180	3.50662	5.88814	0.317129	1.89963	AT1G07985		Expressed protein [Source:TAIR_LOCUS;Acc:AT1G07985]
Solyc01g091250	3.77863	3.86717	0.472941	0.956487	AT5G62280		Protein of unknown function (DUF1442) [Source:TAIR_LOCUS;Acc:AT5G62280]
Solyc01g091260	185.224	244.378	41.3207	63.6712	AT4G22740		glycine-rich protein [Source:TAIR_LOCUS;Acc:AT4G22740]
Solyc01g095030	110.928	125.466	15.6788	42.3105	AT5G52660	LCL2	Homeodomain-like superfamily protein [Source:TAIR_LOCUS;Acc:AT5G52660]
Solyc01g096320	44.6266	44.1554	1.09355	16.8419	AT2G46680	ATHB-7	homeobox 7 [Source:TAIR_LOCUS;Acc:AT2G46680]
Solyc01g099050	5.21844	3.72942	0.5132	0.773972	AT1G28590		GDSL-like Lipase/Acylhydrolase superfamily protein [Source:TAIR_LOCUS;Acc:AT1G28590]
Solyc01g099870	19.1926	13.8191	1.42084	4.52434	AT4G15920	SWEET17	Nodulin MtN3 family protein [Source:TAIR_LOCUS;Acc:AT4G15920]
Solyc01g100100	41.9833	34.1518	7.3975	4.45749	AT4G38140	ATL18	RING/U-box superfamily protein [Source:TAIR_LOCUS;Acc:AT4G38140]
Solyc01g102610	17.8017	13.2814	1.47303	6.25694	AT5G49740	ATFRO7	ferric reduction oxidase 7 [Source:TAIR_LOCUS;Acc:AT5G49740]
Solyc01g105350	3.25895	2.22432	0.192047	0.349478	AT1G22340	AtUGT85A7	UDP-glucosyl transferase 85A7 [Source:TAIR_LOCUS;Acc:AT1G22340]
Solyc01g105450	1.10125	1.02235	0.320136	0.0540342	AT1G17840	WBC11	white-brown complex homolog protein 11 [Source:TAIR_LOCUS;Acc:AT1G17840]
Solyc01g106820	105.124	102.652	11.5309	24.7855	AT1G17870	ATEGY3	ethylene-dependent gravitropism-deficient and yellow-green-like 3 [Source:TAIR_LOCUS;Acc:AT1G17870]
Solyc01g107240	5.27163	2.85632	0.761364	0.939241	AT4G33905	AT4G33900/F17I5_90	Peroxisomal membrane 22 kDa (Mpv17/PMP22) family protein [Source:TAIR_LOCUS;Acc:AT4G33905]
Solyc01g107400	153.931	87.0306	1.58316	0.365163	AT2G14960	GH3.1	Auxin-responsive GH3 family protein [Source:TAIR_LOCUS;Acc:AT2G14960]
Solyc01g108210	13.2763	15.1806	3.41215	2.99866	AT3G19270	CYP707A4	cytochrome P450, family 707, subfamily A, polypeptide 4 [Source:TAIR_LOCUS;Acc:AT3G19270]
Solyc01g110370	20.2485	22.0345	2.81044	6.4593	AT4G38960	F19H22.60	B-box type zinc finger family protein [Source:TAIR_LOCUS;Acc:AT4G38960]
Solyc01g110670	209.683	148.217	42.3661	34.9572	AT4G34770	T11I11.10	SAUR-like auxin-responsive protein family [Source:TAIR_LOCUS;Acc:AT4G34770]
Solyc02g014850	224.303	293.367	0	0
Solyc02g050330	761.059	738.022	0	0
Solyc02g063000	65.9653	67.7932	2.83226	11.5433	AT2G18570	UGT72D1	UDP-Glycosyltransferase superfamily protein [Source:TAIR_LOCUS;Acc:AT2G18570]
Solyc02g065230	7.89915	7.87533	0.978321	0.451121	AT2G45550	CYP76C4	cytochrome P450, family 76, subfamily C, polypeptide 4 [Source:TAIR_LOCUS;Acc:AT2G45550]
Solyc02g065240	92.0373	82.3558	25.2535	10.0941	AT2G23620	ATMES1	methyl esterase 1 [Source:TAIR_LOCUS;Acc:AT2G23620]
Solyc02g066800	12744.9	11900.8	2520.11	2192.42
Solyc02g067230	26.8475	24.24	0.366686	5.54385	AT5G39660	CDF2	cycling DOF factor 2 [Source:TAIR_LOCUS;Acc:AT5G39660]
Solyc02g072540	125.465	139.756	10.4316	24.8936	AT5G45820	CIPK20	CBL-interacting protein kinase 20 [Source:TAIR_LOCUS;Acc:AT5G45820]
Solyc02g073580	128.77	154	13.7193	34.1333	AT4G18650	F28A21.60	transcription factor-related [Source:TAIR_LOCUS;Acc:AT4G18650]
Solyc02g075620	20.7117	26.8542	1.87362	1.147	AT5G19730	PME53	Pectin lyase-like superfamily protein [Source:TAIR_LOCUS;Acc:AT5G19730]
Solyc02g077020	48.6642	56.5022	0.979169	3.75798	AT4G18550	DSEL	alpha/beta-Hydrolases superfamily protein [Source:TAIR_LOCUS;Acc:AT4G18550]
Solyc02g078400	2.62742	2.88177	0.396154	0.17404	AT4G04955	ATALN	allantoinase [Source:TAIR_LOCUS;Acc:AT4G04955]
Solyc02g081340	551.928	490.07	22.8696	48.6139	AT3G03190	ATGSTF11	glutathione S-transferase F11 [Source:TAIR_LOCUS;Acc:AT3G03190]
Solyc02g081540	10.3868	11.6518	0.184674	1.21412	AT5G36960		unknown protein; Has 1807 Blast hits to 1807 proteins in 277 species: Archae - 0; Bacteria - 0; Metazoa - 736; Fungi - 347; Plants - 385; Viruses - 0; Other Eukaryotes - 339 (source: NCBI BLink). [Source:TAIR_LOCUS;Acc:AT5G36960]
Solyc02g082450	2.16785	1.90055	0	0.748416	AT2G17500	AT2G17500	Auxin efflux carrier family protein [Source:TAIR_LOCUS;Acc:AT2G17500]
Solyc02g082910	1.02625	1.07221	0.287712	0.234948	AT1G20560	AAE1	acyl activating enzyme 1 [Source:TAIR_LOCUS;Acc:AT1G20560]
Solyc02g083860	611.199	840.954	26.796	54.0093	AT3G51240	F3H	flavanone 3-hydroxylase [Source:TAIR_LOCUS;Acc:AT3G51240]
Solyc02g084430	26.3398	31.6302	4.44004	7.05681
Solyc02g084980	35.4894	32.806	0.925487	14.7054	AT2G47180	AtGolS1	galactinol synthase 1 [Source:TAIR_LOCUS;Acc:AT2G47180]
Solyc02g085020	169.063	194.097	2.52137	4.10401	AT5G42800	DFR	dihydroflavonol 4-reductase [Source:TAIR_LOCUS;Acc:AT5G42800]
Solyc02g087520	7.54384	5.69888	1.06979	1.97428	AT5G40020		Pathogenesis-related thaumatin superfamily protein [Source:TAIR_LOCUS;Acc:AT5G40020]
Solyc02g088070	41.7653	33.9334	2.23326	9.65281	AT5G39660	CDF2	cycling DOF factor 2 [Source:TAIR_LOCUS;Acc:AT5G39660]
Solyc02g089530	2.11307	1.1922	0.273113	0.439507
Solyc02g089540	228.404	263.879	10.562	68.2008	AT3G02380	COL2	CONSTANS-like 2 [Source:TAIR_LOCUS;Acc:AT3G02380]
Solyc02g089610	384.969	289.575	46.3008	109.33	AT3G25570		Adenosylmethionine decarboxylase family protein [Source:TAIR_LOCUS;Acc:AT3G25570]
Solyc02g091040	27.2173	18.3313	0	0
Solyc02g094110	1.89793	2.42806	0.585424	0.492229	AT3G01900	CYP94B2	cytochrome P450, family 94, subfamily B, polypeptide 2 [Source:TAIR_LOCUS;Acc:AT3G01900]
Solyc03g006640	75.0078	97.5058	8.56496	26.2622	AT4G05010		F-box family protein [Source:TAIR_LOCUS;Acc:AT4G05010]
Solyc03g006910	106.621	97.1727	18.1962	26.5709	AT4G25410	BHLH126	basic helix-loop-helix (bHLH) DNA-binding superfamily protein [Source:TAIR_LOCUS;Acc:AT4G25410]
Solyc03g025190	191.227	141.536	9.80375	7.00071	AT4G00350	A_IG005I10.20	MATE efflux family protein [Source:TAIR_LOCUS;Acc:AT4G00350]
Solyc03g025460	6.17034	13.4556	0.974163	2.12551	AT3G49055		unknown protein; EXPRESSED IN: cotyledon; BEST Arabidopsis thaliana protein match is: unknown protein (TAIR:AT1G24560.1); Has 52205 Blast hits to 29376 proteins in 1994 species: Archae - 873; Bacteria - 6150; Metazoa - 27099; Fungi - 3784; Plants - /.../Viruses - 130; Other Eukaryotes - 11107 (source: NCBI BLink). [Source:TAIR_LOCUS;Acc:AT3G49055]
Solyc03g025710	98.1263	106.603	4.18766	26.0742	AT1G72030	F28P5.8	Acyl-CoA N-acyltransferases (NAT) superfamily protein [Source:TAIR_LOCUS;Acc:AT1G72030]
Solyc03g025720	69.2359	63.3582	8.21232	16.2996	AT3G48990	4CLL10	AMP-dependent synthetase and ligase family protein [Source:TAIR_LOCUS;Acc:AT3G48990]
Solyc03g033300	10.4165	6.22162	0.387662	0.552965	AT2G38290	ATAMT2	ammonium transporter 2 [Source:TAIR_LOCUS;Acc:AT2G38290]
Solyc03g044820	3.23843	2.21517	0	0	AT2G23570	MES19	methyl esterase 19 [Source:TAIR_LOCUS;Acc:AT2G23570]
Solyc03g078150	17.9676	12.6332	2.76027	4.13805	AT2G41190	AT2G41190	Transmembrane amino acid transporter family protein [Source:TAIR_LOCUS;Acc:AT2G41190]
Solyc03g083380	9.78004	11.394	1.93475	2.74062	AT5G53390	FOP	O-acyltransferase (WSD1-like) family protein [Source:TAIR_LOCUS;Acc:AT5G53390]
Solyc03g096670	14.9142	20.6857	2.27866	4.30533	AT3G11410	ATPP2CA	protein phosphatase 2CA [Source:TAIR_LOCUS;Acc:AT3G11410]
Solyc03g097030	72.7978	63.7943	7.70186	18.9687	AT1G65060	4CL3	4-coumarate:CoA ligase 3 [Source:TAIR_LOCUS;Acc:AT1G65060]
Solyc03g097100	6.46262	7.13208	1.03235	1.96871	AT3G03000	CML18	EF hand calcium-binding protein family [Source:TAIR_LOCUS;Acc:AT3G03000]
Solyc03g097170	57.5705	70.8617	5.71707	7.39067	AT2G23910		NAD(P)-binding Rossmann-fold superfamily protein [Source:TAIR_LOCUS;Acc:AT2G23910]
Solyc03g097870	92.4739	71.9968	18.4375	12.4062	AT3G48740	SWEET11	Nodulin MtN3 family protein [Source:TAIR_LOCUS;Acc:AT3G48740]
Solyc03g098320	142.449	139.993	13.4571	32.1551	AT1G18330	EPR1	Homeodomain-like superfamily protein [Source:TAIR_LOCUS;Acc:AT1G18330]
Solyc03g111950	0.998015	1.09112	0.238256	0.184392	AT3G48280	CYP71A25	cytochrome P450, family 71, subfamily A, polypeptide 25 [Source:TAIR_LOCUS;Acc:AT3G48280]
Solyc03g112010	188.706	235.308	23.7692	65.1733	AT3G48290	CYP71A24	cytochrome P450, family 71, subfamily A, polypeptide 24 [Source:TAIR_LOCUS;Acc:AT3G48290]
Solyc03g112500	7.52335	10.0202	0.110953	2.6303	AT5G40390	SIP1	Raffinose synthase family protein [Source:TAIR_LOCUS;Acc:AT5G40390]
Solyc03g115260	390.279	452.586	0	0
Solyc03g116270	167.466	137.506	16.0452	28.8222	AT3G11180	F9F8.3	2-oxoglutarate (2OG) and Fe(II)-dependent oxygenase superfamily protein [Source:TAIR_LOCUS;Acc:AT3G11180]
Solyc03g116530	5.60506	6.57588	0.755303	1.70297	AT1G80160	AT1G80160	Lactoylglutathione lyase / glyoxalase I family protein [Source:TAIR_LOCUS;Acc:AT1G80160]
Solyc03g116730	330.621	302.243	55.1629	56.9042	AT3G15850	FAD5	fatty acid desaturase 5 [Source:TAIR_LOCUS;Acc:AT3G15850]
Solyc03g117050	54.2657	45.4831	7.30947	14.5427	AT1G80760	NIP6;1	NOD26-like intrinsic protein 6;1 [Source:TAIR_LOCUS;Acc:AT1G80760]
Solyc03g117310	30.5927	26.3531	2.69902	7.24483	AT1G80520	T21F11.15	Sterile alpha motif (SAM) domain-containing protein [Source:TAIR_LOCUS;Acc:AT1G80520]
Solyc03g118050	32.6432	28.0257	0.365671	14.2011	AT5G07330	T2I1_40	unknown protein; FUNCTIONS IN: molecular_function unknown; INVOLVED IN: biological_process unknown; LOCATED IN: mitochondrion; BEST Arabidopsis thaliana protein match is: unknown protein (TAIR:AT1G63060.1); Has 1807 Blast hits to 1807 proteins in 27 /.../ies: Archae - 0; Bacteria - 0; Metazoa - 736; Fungi - 347; Plants - 385; Viruses - 0; Other Eukaryotes - 339 (source: NCBI BLink). [Source:TAIR_…
Solyc03g118130	430.263	309.681	39.5317	100.536	AT5G51010		Rubredoxin-like superfamily protein [Source:TAIR_LOCUS;Acc:AT5G51010]
Solyc03g121900	567.255	437.895	76.184	96.6476	AT5G48490	AT5G48490	Bifunctional inhibitor/lipid-transfer protein/seed storage 2S albumin superfamily protein [Source:TAIR_LOCUS;Acc:AT5G48490]
Solyc03g123540	193.209	211.674	1.50324	55.4448	AT1G54050	HSP17.4B	HSP20-like chaperones superfamily protein [Source:TAIR_LOCUS;Acc:AT1G54050]
Solyc04g005100	113.615	109.608	9.51986	41.7738	AT1G70000	F20P5.26	myb-like transcription factor family protein [Source:TAIR_LOCUS;Acc:AT1G70000]
Solyc04g005170	28.7664	25.949	6.17986	5.17309	AT3G30530	ATBZIP42	basic leucine-zipper 42 [Source:TAIR_LOCUS;Acc:AT3G30530]
Solyc04g005380	8.58155	23.319	0.441384	2.8118	AT1G69260	AFP1	ABI five binding protein [Source:TAIR_LOCUS;Acc:AT1G69260]
Solyc04g007140	16.4847	27.5477	0	0
Solyc04g008230	135.018	118.602	4.38994	20.4671	AT1G48100		Pectin lyase-like superfamily protein [Source:TAIR_LOCUS;Acc:AT1G48100]
Solyc04g008330	61.9945	65.2218	14.3606	15.0599	AT2G31750	UGT74D1	UDP-glucosyl transferase 74D1 [Source:TAIR_LOCUS;Acc:AT2G31750]
Solyc04g014350	230.502	368.924	0	0
Solyc04g014600	492.386	550.222	80.8838	134.628	AT3G03270	T17B22.4	Adenine nucleotide alpha hydrolases-like superfamily protein [Source:TAIR_LOCUS;Acc:AT3G03270]
Solyc04g014860	170.777	210.218	0	0
Solyc04g017720	35.9846	20.1991	5.16287	4.72963	AT1G74670	GASA6	Gibberellin-regulated family protein [Source:TAIR_LOCUS;Acc:AT1G74670]
Solyc04g053000	753.278	639.702	246.056	100.329	AT5G18030	AT5G18030/MCM23_13	SAUR-like auxin-responsive protein family [Source:TAIR_LOCUS;Acc:AT5G18030]
Solyc04g054250	0.889964	0.770066	0	0	AT3G48310	CYP71A22	cytochrome P450, family 71, subfamily A, polypeptide 22 [Source:TAIR_LOCUS;Acc:AT3G48310]
Solyc04g054740	261.046	280.427	15.2651	78.5584	AT5G10170	ATMIPS3	myo-inositol-1-phosphate synthase 3 [Source:TAIR_LOCUS;Acc:AT5G10170]
Solyc04g071340	84.9376	86.0973	11.1099	28.5397	AT1G43670		Inositol monophosphatase family protein [Source:TAIR_LOCUS;Acc:AT1G43670]
Solyc04g072700	39.6666	47.6002	0.542063	18.8249	AT4G08570	T15F16.6	Heavy metal transport/detoxification superfamily protein [Source:TAIR_LOCUS;Acc:AT4G08570]
Solyc04g072870	1.5819	1.78286	0	0	AT1G78060	BXL7	Glycosyl hydrolase family protein [Source:TAIR_LOCUS;Acc:AT1G78060]
Solyc04g074340	5.74843	3.98011	1.03627	0.542464	AT1G22380	AtUGT85A3	UDP-glucosyl transferase 85A3 [Source:TAIR_LOCUS;Acc:AT1G22380]
Solyc04g076010	145.261	151.409	21.1065	38.7448	AT1G02070		unknown protein; BEST Arabidopsis thaliana protein match is: unknown protein (TAIR:AT3G60520.1); Has 98 Blast hits to 98 proteins in 13 species: Archae - 0; Bacteria - 0; Metazoa - 0; Fungi - 0; Plants - 98; Viruses - 0; Other Eukaryotes - 0 (source /.../ BLink). [Source:TAIR_LOCUS;Acc:AT1G02070]
Solyc04g076630	2.0371	2.09876	0.451355	0.436356	AT1G09890		Rhamnogalacturonate lyase family protein [Source:TAIR_LOCUS;Acc:AT1G09890]
Solyc04g078980	4.42357	6.11149	0.880211	1.74417	AT4G33330	PGSIP3	plant glycogenin-like starch initiation protein 3 [Source:TAIR_LOCUS;Acc:AT4G33330]
Solyc04g082220	3.91008	2.18869	0.508536	0.615934	AT1G47670	AATL1	Transmembrane amino acid transporter family protein [Source:TAIR_LOCUS;Acc:AT1G47670]
Solyc05g005000	91.44	69.6435	12.7225	15.1151	AT1G10740	T16B5.12	alpha/beta-Hydrolases superfamily protein [Source:TAIR_LOCUS;Acc:AT1G10740]
Solyc05g005170	176.441	164.405	14.7467	33.1277	AT1G60590	F8A5.12	Pectin lyase-like superfamily protein [Source:TAIR_LOCUS;Acc:AT1G60590]
Solyc05g005540	8.41122	8.9023	1.7917	1.52193	AT1G70370	PG2	polygalacturonase 2 [Source:TAIR_LOCUS;Acc:AT1G70370]
Solyc05g007880	211.788	245.298	5.05529	68.017	AT5G39660	CDF2	cycling DOF factor 2 [Source:TAIR_LOCUS;Acc:AT5G39660]
Solyc05g008250	6.89368	6.75732	0	0	AT1G22640	ATMYB3	myb domain protein 3 [Source:TAIR_LOCUS;Acc:AT1G22640]
Solyc05g009900	2.06838	3.19393	0.31519	0.336514	AT1G68800	BRC2	TCP domain protein 12 [Source:TAIR_LOCUS;Acc:AT1G68800]
Solyc05g010320	576.439	559.009	32.0894	38.5615	AT3G55120	TT5	Chalcone-flavanone isomerase family protein [Source:TAIR_LOCUS;Acc:AT3G55120]
Solyc05g011890	497.442	291.348	90.1605	77.3471	AT2G03760	ST	sulphotransferase 12 [Source:TAIR_LOCUS;Acc:AT2G03760]
Solyc05g014080	38167.4	49659.1	7217.51	8790	AT1G76990	ACR3	ACT domain repeat 3 [Source:TAIR_LOCUS;Acc:AT1G76990]
Solyc05g014280	53.8002	64.4726	2.23906	17.3101	AT4G27670	HSP21	heat shock protein 21 [Source:TAIR_LOCUS;Acc:AT4G27670]
Solyc05g015640	83.3797	102.743	14.5844	21.7678	AT1G27300	AT1G27300/F17L21.9	unknown protein; Has 54 Blast hits to 54 proteins in 19 species: Archae - 0; Bacteria - 0; Metazoa - 11; Fungi - 6; Plants - 34; Viruses - 0; Other Eukaryotes - 3 (source: NCBI BLink). [Source:TAIR_LOCUS;Acc:AT1G27300]
Solyc05g015800	47.1543	32.6414	0.35721	1.0459	AT5G17540	K10A8_20	HXXXD-type acyl-transferase family protein [Source:TAIR_LOCUS;Acc:AT5G17540]
Solyc05g024260	87.7785	60.5359	12.1782	14.9083	AT5G23660	MTN3	homolog of Medicago truncatula MTN3 [Source:TAIR_LOCUS;Acc:AT5G23660]
Solyc05g050090	9.09635	6.24987	1.52615	2.01455	AT3G61580	SLD1	Fatty acid/sphingolipid desaturase [Source:TAIR_LOCUS;Acc:AT3G61580]
Solyc05g050240	45.7126	44.5296	6.31959	11.1486
Solyc05g050830	4.2687	4.14395	1.06254	0.336783	AT2G44940	ERF034	Integrase-type DNA-binding superfamily protein [Source:TAIR_LOCUS;Acc:AT2G44940]
Solyc05g052230	2645.16	2489.22	575.45	514.688
Solyc05g052240	772.199	1080.55	26.6733	80.6321	AT5G05270		Chalcone-flavanone isomerase family protein [Source:TAIR_LOCUS;Acc:AT5G05270]
Solyc05g053550	258.602	175.612	6.48736	7.09955	AT5G13930	CHS	Chalcone and stilbene synthase family protein [Source:TAIR_LOCUS;Acc:AT5G13930]
Solyc05g053890	269.883	208.578	43.5517	68.0408	AT2G36780	UGT73C3	UDP-Glycosyltransferase superfamily protein [Source:TAIR_LOCUS;Acc:AT2G36780]
Solyc05g054690	3732.5	2497.15	0	0
Solyc05g056170	118.286	121.708	7.75859	27.4532	AT3G53260	PAL2	phenylalanine ammonia-lyase 2 [Source:TAIR_LOCUS;Acc:AT3G53260]
Solyc05g056470	7.47931	4.63288	1.76054	0.954298	AT2G13610	ABCG5	ABC-2 type transporter family protein [Source:TAIR_LOCUS;Acc:AT2G13610]
Solyc06g005390	9.45289	13.5518	0.838361	3.45221	AT3G45980	H2B	Histone superfamily protein [Source:TAIR_LOCUS;Acc:AT3G45980]
Solyc06g005610	107.105	144.135	19.2406	19.9274	AT5G59510	RTFL5	ROTUNDIFOLIA like 5 [Source:TAIR_LOCUS;Acc:AT5G59510]
Solyc06g008990	10.9193	11.114	2.5398	1.54798	AT4G02810	FAF1	Protein of unknown function (DUF3049) [Source:TAIR_LOCUS;Acc:AT4G02810]
Solyc06g009040	3.07008	3.24267	0.362679	0.564258	AT4G02520	ATGSTF2	glutathione S-transferase PHI 2 [Source:TAIR_LOCUS;Acc:AT4G02520]
Solyc06g009150	2.88282	2.18724	0	0	AT1G02816	F22D16.19	Protein of unknown function, DUF538 [Source:TAIR_LOCUS;Acc:AT1G02816]
Solyc06g009510	278.339	216.912	6.24055	27.9787	AT2G47270	UPB1	sequence-specific DNA binding transcription factors;transcription regulators [Source:TAIR_LOCUS;Acc:AT2G47270]
Solyc06g009770	8.78849	24.7366	1.53898	3.74915	AT2G47485		unknown protein; BEST Arabidopsis thaliana protein match is: unknown protein (TAIR:AT3G62650.1); Has 35333 Blast hits to 34131 proteins in 2444 species: Archae - 798; Bacteria - 22429; Metazoa - 974; Fungi - 991; Plants - 531; Viruses - 0; Other Euk /.../s - 9610 (source: NCBI BLink). [Source:TAIR_LOCUS;Acc:AT2G47485]
Solyc06g036260	736.23	661.004	44.5188	284.537	AT4G25700	BETA-OHASE 1	beta-hydroxylase 1 [Source:TAIR_LOCUS;Acc:AT4G25700]
Solyc06g036290	611.598	1217.72	28.7937	421.416	AT5G52640	HSP81-1	heat shock protein 90.1 [Source:TAIR_LOCUS;Acc:AT5G52640]
Solyc06g048420	2.22294	2.14785	0	0	AT4G25100	FSD1	Fe superoxide dismutase 1 [Source:TAIR_LOCUS;Acc:AT4G25100]
Solyc06g050800	31.553	16.9587	6.43848	5.39811	AT3G56200	F18O21_160	Transmembrane amino acid transporter family protein [Source:TAIR_LOCUS;Acc:AT3G56200]
Solyc06g060340	1366.09	986.28	156.922	300.834	AT1G44575	NPQ4	Chlorophyll A-B binding family protein [Source:TAIR_LOCUS;Acc:AT1G44575]
Solyc06g060570	30.185	37.0283	0.259265	0.859682	AT4G24380	AT4G24380/T22A6_210	INVOLVED IN: 10-formyltetrahydrofolate biosynthetic process, folic acid and derivative biosynthetic process; EXPRESSED IN: 24 plant structures; EXPRESSED DURING: 15 growth stages; CONTAINS InterPro DOMAIN/s: Serine hydrolase (InterPro:IPR005645); BE /.../bidopsis thaliana protein match is: alpha/beta-Hydrolases superfamily protein (TAIR:AT5G65400.1); Has 30201 Blast hits to 17322 proteins in 780 …
Solyc06g063190	2.98386	3.08457	1.06963	0.337401	AT2G29120	ATGLR2.7	glutamate receptor 2.7 [Source:TAIR_LOCUS;Acc:AT2G29120]
Solyc06g065050	1.7892	2.49071	0	0.929022	AT1G72100	F28P5.13	late embryogenesis abundant domain-containing protein / LEA domain-containing protein [Source:TAIR_LOCUS;Acc:AT1G72100]
Solyc06g067910	41.1871	44.5325	4.12293	2.75909	AT5G11420	F15N18_10	Protein of unknown function, DUF642 [Source:TAIR_LOCUS;Acc:AT5G11420]
Solyc06g067980	5.20647	8.34122	0.880465	2.46287
Solyc06g071750	6.16597	6.01647	0.521723	1.64223	AT3G48240	T29H11_240	Octicosapeptide/Phox/Bem1p family protein [Source:TAIR_LOCUS;Acc:AT3G48240]
Solyc06g072740	9.77288	8.4047	0.277554	1.96601	AT5G16760	ITPK1	Inositol 1,3,4-trisphosphate 5/6-kinase family protein [Source:TAIR_LOCUS;Acc:AT5G16760]
Solyc06g073180	511.311	337.931	81.4906	103.747	AT1G06040	STO	B-box zinc finger family protein [Source:TAIR_LOCUS;Acc:AT1G06040]
Solyc06g076580	101.921	86.7662	0	0
Solyc06g083480	20.5099	19.6124	3.20408	2.79781	AT5G06060		NAD(P)-binding Rossmann-fold superfamily protein [Source:TAIR_LOCUS;Acc:AT5G06060]
Solyc06g083490	12.7826	13.9013	2.91481	2.6611	AT5G06060		NAD(P)-binding Rossmann-fold superfamily protein [Source:TAIR_LOCUS;Acc:AT5G06060]
Solyc06g083900	4.23306	5.03344	0.90047	0.288588	AT1G06180	ATMYB13	myb domain protein 13 [Source:TAIR_LOCUS;Acc:AT1G06180]
Solyc07g005370	40.1324	45.7689	11.264	6.10965
Solyc07g005390	233.12	181.44	24.3699	35.0181	AT2G24270	ALDH11A3	aldehyde dehydrogenase 11A3 [Source:TAIR_LOCUS;Acc:AT2G24270]
Solyc07g005510	225.656	193.919	45.8752	53.7369	AT4G30950	FAD6	fatty acid desaturase 6 [Source:TAIR_LOCUS;Acc:AT4G30950]
Solyc07g006040	115.898	73.448	18.9929	19.4801	AT4G30845		unknown protein; FUNCTIONS IN: molecular_function unknown; INVOLVED IN: biological_process unknown; LOCATED IN: chloroplast; Has 16 Blast hits to 16 proteins in 8 species: Archae - 0; Bacteria - 0; Metazoa - 0; Fungi - 0; Plants - 16; Viruses - 0; O /.../ukaryotes - 0 (source: NCBI BLink). [Source:TAIR_LOCUS;Acc:AT4G30845]
Solyc07g006700	1345.79	977.922	186.758	201.572	AT4G25780	AT4G25780	CAP (Cysteine-rich secretory proteins, Antigen 5, and Pathogenesis-related 1 protein) superfamily protein [Source:TAIR_LOCUS;Acc:AT4G25780]
Solyc07g006870	33.521	26.9538	8.40606	5.36557	AT5G57550	XTR3	xyloglucan endotransglucosylase/hydrolase 25 [Source:TAIR_LOCUS;Acc:AT5G57550]
Solyc07g007750	7.46893	6.06192	1.93143	0.158486	AT2G02100	LCR69	low-molecular-weight cysteine-rich 69 [Source:TAIR_LOCUS;Acc:AT2G02100]
Solyc07g008280	20.1675	21.6438	1.36601	3.75104	AT1G52565	AT1G52565	unknown protein; FUNCTIONS IN: molecular_function unknown; INVOLVED IN: biological_process unknown; LOCATED IN: endomembrane system; BEST Arabidopsis thaliana protein match is: unknown protein (TAIR:AT3G15760.1); Has 35333 Blast hits to 34131 protei /.../2444 species: Archae - 798; Bacteria - 22429; Metazoa - 974; Fungi - 991; Plants - 531; Viruses - 0; Other Eukaryotes - 9610 (source: NCBI BLink…
Solyc07g008290	18.8902	18.7366	2.69544	2.80987	AT3G21190		O-fucosyltransferase family protein [Source:TAIR_LOCUS;Acc:AT3G21190]
Solyc07g008420	1.80246	1.57704	0	0	AT4G12880	ENODL19	early nodulin-like protein 19 [Source:TAIR_LOCUS;Acc:AT4G12880]
Solyc07g018430	5.76472	3.935	0	0
Solyc07g021710	1.81981	2.3895	0.499184	0.317018	AT1G73010	ATPS2	phosphate starvation-induced gene 2 [Source:TAIR_LOCUS;Acc:AT1G73010]
Solyc07g032490	132.653	105.824	36.0034	16.0785	AT2G26690	NRT1.4	Major facilitator superfamily protein [Source:TAIR_LOCUS;Acc:AT2G26690]
Solyc07g038160	12.3642	15.0973	2.42261	3.31915	AT4G26150	CGA1	cytokinin-responsive gata factor 1 [Source:TAIR_LOCUS;Acc:AT4G26150]
Solyc07g042500	16.6699	19.68	0.74186	6.41655	AT2G03140	AT2G03140	alpha/beta-Hydrolases superfamily protein [Source:TAIR_LOCUS;Acc:AT2G03140]
Solyc07g051820	52.2526	41.2412	8.14939	9.24375	AT2G32530	ATCSLB03	cellulose synthase-like B3 [Source:TAIR_LOCUS;Acc:AT2G32530]
Solyc07g052070	11.1613	16.4071	0.725987	5.91658	AT3G14690	CYP72A15	cytochrome P450, family 72, subfamily A, polypeptide 15 [Source:TAIR_LOCUS;Acc:AT3G14690]
Solyc07g052440	6.73201	3.6607	1.10584	1.11257	AT2G32380		Transmembrane protein 97, predicted [Source:TAIR_LOCUS;Acc:AT2G32380]
Solyc07g052490	22.3589	23.1904	0	0	AT2G46410	CPC	Homeodomain-like superfamily protein [Source:TAIR_LOCUS;Acc:AT2G46410]
Solyc07g052610	122.242	121.024	13.2814	33.4038	AT3G21870	CYCP2;1	cyclin p2;1 [Source:TAIR_LOCUS;Acc:AT3G21870]
Solyc07g053400	52.1386	41.404	0	0
Solyc07g054810	2916.58	2904.63	127.026	396.601
Solyc07g055240	1.15399	1.5644	0	0	AT5G01840	ATOFP1	ovate family protein 1 [Source:TAIR_LOCUS;Acc:AT5G01840]
Solyc07g061800	9.51686	8.96237	0.779913	3.48214	AT1G17100	F20D23.21	SOUL heme-binding family protein [Source:TAIR_LOCUS;Acc:AT1G17100]
Solyc07g063120	45.6335	48.4367	5.13183	15.2203	AT3G15354	SPA3	SPA1-related 3 [Source:TAIR_LOCUS;Acc:AT3G15354]
Solyc07g064410	157.333	98.3886	3.17095	41.8116	AT4G27030	FAD4	fatty acid desaturase A [Source:TAIR_LOCUS;Acc:AT4G27030]
Solyc07g065110	142.821	92.5536	36.9063	18.3675	AT5G55410	AT5G55410/MTE17_12	Bifunctional inhibitor/lipid-transfer protein/seed storage 2S albumin superfamily protein [Source:TAIR_LOCUS;Acc:AT5G55410]
Solyc08g005530	4.50712	5.74718	0.650333	1.66558
Solyc08g006730	9.4085	5.22943	3.0871	0.547851	AT2G39030	AT2G39030/T7F6.20	Acyl-CoA N-acyltransferases (NAT) superfamily protein [Source:TAIR_LOCUS;Acc:AT2G39030]
Solyc08g007130	101.832	152.375	10.9557	30.8692	AT4G17090	CT-BMY	chloroplast beta-amylase [Source:TAIR_LOCUS;Acc:AT4G17090]
Solyc08g007430	2.22297	1.71599	0.175259	0.794179	AT1G12110	NRT1.1	nitrate transporter 1.1 [Source:TAIR_LOCUS;Acc:AT1G12110]
Solyc08g007540	16.3534	17.152	2.22568	4.84385	AT1G12420	ACR8	ACT domain repeat 8 [Source:TAIR_LOCUS;Acc:AT1G12420]
Solyc08g008480	75.7598	81.6532	2.65969	28.4153	AT3G13540	ATMYB5	myb domain protein 5 [Source:TAIR_LOCUS;Acc:AT3G13540]
Solyc08g014610	2.41647	2.00418	0.326409	0.538762	AT3G22200	POP2	Pyridoxal phosphate (PLP)-dependent transferases superfamily protein [Source:TAIR_LOCUS;Acc:AT3G22200]
Solyc08g016440	5.41649	3.06765	0.996139	0.896092
Solyc08g016520	759.256	885.17	0	0
Solyc08g028860	921.009	876.089	210.511	102.988	ATCG00140	ATPH	ATP synthase subunit C family protein [Source:TAIR_LOCUS;Acc:ATCG00140]
Solyc08g044260	1.38894	1.2155	0.374003	0.211568	AT1G02205	CER1	Fatty acid hydroxylase superfamily [Source:TAIR_LOCUS;Acc:AT1G02205]
Solyc08g059700	17.0237	8.96956	3.25831	2.85201	AT4G32295		unknown protein; BEST Arabidopsis thaliana protein match is: unknown protein (TAIR:AT3G24150.1); Has 39 Blast hits to 39 proteins in 10 species: Archae - 0; Bacteria - 0; Metazoa - 0; Fungi - 0; Plants - 39; Viruses - 0; Other Eukaryotes - 0 (source /.../ BLink). [Source:TAIR_LOCUS;Acc:AT4G32295]
Solyc08g062340	105.391	171.152	1.7305	47.1181	AT5G12020	HSP17.6II	17.6 kDa class II heat shock protein [Source:TAIR_LOCUS;Acc:AT5G12020]
Solyc08g066880	7.11099	8.30026	0.444941	1.93363	AT4G28940	AT4G28940	Phosphorylase superfamily protein [Source:TAIR_LOCUS;Acc:AT4G28940]
Solyc08g075150	15.2703	17.6663	2.15974	5.52896	AT5G45310		unknown protein; LOCATED IN: endomembrane system; EXPRESSED IN: stem, 10lorescence meristem, root, leaf; EXPRESSED DURING: LP.04 four leaves visible; Has 30201 Blast hits to 17322 proteins in 780 species: Archae - 12; Bacteria - 1396; Metazoa - 173 /.../ngi - 3422; Plants - 5037; Viruses - 0; Other Eukaryotes - 2996 (source: NCBI BLink). [Source:TAIR_LOCUS;Acc:AT5G45310]
Solyc08g075210	2.30742	1.80076	0.849543	0.157208	AT3G30280		HXXXD-type acyl-transferase family protein [Source:TAIR_LOCUS;Acc:AT3G30280]
Solyc08g078670	198.354	166.223	16.8162	36.0446	AT4G16563		Eukaryotic aspartyl protease family protein [Source:TAIR_LOCUS;Acc:AT4G16563]
Solyc08g078840	1.80386	1.52533	0.131088	0.110474	AT4G16515	RGF6	Encodes a root meristem growth factor (RGF). Belongs to a family of functionally redundant homologous peptides that are secreted, tyrosine-sulfated, and expressed mainly in the stem cell area and the innermost layer of central columella cells. RGFs /.../equired for maintenance of the root stem cell niche and transit amplifying cell proliferation. Members of this family include: At5g60810 (RGF1), …
Solyc08g080040	460.28	638.549	0.409977	0.749131	AT4G22880	LDOX	leucoanthocyanidin dioxygenase [Source:TAIR_LOCUS;Acc:AT4G22880]
Solyc08g080430	1.05006	1.2816	0.36856	0.0901825	AT1G12740	CYP87A2	cytochrome P450, family 87, subfamily A, polypeptide 2 [Source:TAIR_LOCUS;Acc:AT1G12740]
Solyc08g083080	37.869	22.0105	1.72777	1.36848	AT3G50790	F18B3.70	esterase/lipase/thioesterase family protein [Source:TAIR_LOCUS;Acc:AT3G50790]
Solyc08g083090	45.6168	57.7912	0.799594	3.64028	AT4G24130	T19F6.7	Protein of unknown function, DUF538 [Source:TAIR_LOCUS;Acc:AT4G24130]
Solyc08g083370	5.90673	6.00527	1.29163	0.952871	AT1G01050	AtPPa1	pyrophosphorylase 1 [Source:TAIR_LOCUS;Acc:AT1G01050]
Solyc09g005110	1.06592	0.872682	0.0747585	0.276659	AT4G33070	AT4G33070	Thiamine pyrophosphate dependent pyruvate decarboxylase family protein [Source:TAIR_LOCUS;Acc:AT4G33070]
Solyc09g007760	24.9202	17.6672	2.96095	6.05113	AT3G53420	PIP2A	plasma membrane intrinsic protein 2A [Source:TAIR_LOCUS;Acc:AT3G53420]
Solyc09g007770	30.2357	19.6818	4.80285	5.87362	AT3G53420	PIP2A	plasma membrane intrinsic protein 2A [Source:TAIR_LOCUS;Acc:AT3G53420]
Solyc09g010650	7.80958	4.80211	0	0	AT2G37580	ATL33	RING/U-box superfamily protein [Source:TAIR_LOCUS;Acc:AT2G37580]
Solyc09g011010	52.3452	35.3829	13.1058	8.59115	AT5G02120	OHP	one helix protein [Source:TAIR_LOCUS;Acc:AT5G02120]
Solyc09g011570	1.19857	1.30629	0	0	AT3G09270	ATGSTU8	glutathione S-transferase TAU 8 [Source:TAIR_LOCUS;Acc:AT3G09270]
Solyc09g011640	8.09511	9.5344	0.446203	0.959316	AT3G09270	ATGSTU8	glutathione S-transferase TAU 8 [Source:TAIR_LOCUS;Acc:AT3G09270]
Solyc09g011890	3.26404	3.16477	0	0	AT3G09140	MZB10.17	Protein of unknown function (DUF674) [Source:TAIR_LOCUS;Acc:AT3G09140]
Solyc09g011910	2.24402	2.28491	0.436965	0.271039	AT5G01130	F7J8_110	Protein of unknown function (DUF674) [Source:TAIR_LOCUS;Acc:AT5G01130]
Solyc09g014530	19.3052	18.1207	2.38536	1.99523	AT5G28010		Polyketide cyclase/dehydrase and lipid transport superfamily protein [Source:TAIR_LOCUS;Acc:AT5G28010]
Solyc09g014540	331.902	390.752	0	0	AT5G28010		Polyketide cyclase/dehydrase and lipid transport superfamily protein [Source:TAIR_LOCUS;Acc:AT5G28010]
Solyc09g014580	31.7324	30.8837	0.673078	0.893227	AT5G28010		Polyketide cyclase/dehydrase and lipid transport superfamily protein [Source:TAIR_LOCUS;Acc:AT5G28010]
Solyc09g015020	2079.69	1361.86	4.02966	6.93412	AT1G53540	HSP17.6C	HSP20-like chaperones superfamily protein [Source:TAIR_LOCUS;Acc:AT1G53540]
Solyc09g015420	1.16956	1.13151	0	0	AT5G37070		Protein of unknown function, DUF538 [Source:TAIR_LOCUS;Acc:AT5G37070]
Solyc09g016950	5.28891	3.2932	0	0
Solyc09g018280	100.471	85.3336	9.70078	16.3751	AT5G01820	ATSR1	serine/threonine protein kinase 1 [Source:TAIR_LOCUS;Acc:AT5G01820]
Solyc09g018830	0.605291	0.482181	0	0	AT4G02600	MLO1	Seven transmembrane MLO family protein [Source:TAIR_LOCUS;Acc:AT4G02600]
Solyc09g018840	46.882	36.4824	0	0	AT4G02600	MLO1	Seven transmembrane MLO family protein [Source:TAIR_LOCUS;Acc:AT4G02600]
Solyc09g031760	15.6268	24.9789	7.94372	1.90901	AT3G16780	RPL19B	Ribosomal protein L19e family protein [Source:TAIR_LOCUS;Acc:AT3G16780]
Solyc09g042690	1.73457	1.45056	0	0
Solyc09g057570	8.90929	9.44843	1.66649	2.02932
Solyc09g057650	193.413	327.108	51.5716	77.7014	AT5G59240	RPS8B	Ribosomal protein S8e family protein [Source:TAIR_LOCUS;Acc:AT5G59240]
Solyc09g058980	4537.13	2960.91	1102.03	760.797
Solyc09g059170	1218.56	1244.32	54.1301	111.395	AT5G54010	UGT79B6	UDP-Glycosyltransferase superfamily protein [Source:TAIR_LOCUS;Acc:AT5G54010]
Solyc09g064170	15031.1	11029.9	0	0
Solyc09g064460	22.5546	18.7826	4.72655	2.2475	AT2G20362		unknown protein; FUNCTIONS IN: molecular_function unknown; INVOLVED IN: biological_process unknown; LOCATED IN: cellular_component unknown; BEST Arabidopsis thaliana protein match is: unknown protein (TAIR:AT1G63310.1); Has 30201 Blast hits to 17322 /.../ins in 780 species: Archae - 12; Bacteria - 1396; Metazoa - 17338; Fungi - 3422; Plants - 5037; Viruses - 0; Other Eukaryotes - 2996 (source: NC…
Solyc09g065100	49.2266	53.0083	4.49086	5.97387	AT4G09820	TT8	basic helix-loop-helix (bHLH) DNA-binding superfamily protein [Source:TAIR_LOCUS;Acc:AT4G09820]
Solyc09g065610	5695.26	5164.93	776.656	489.434	AT1G03070	F10O3.11	Bax inhibitor-1 family protein [Source:TAIR_LOCUS;Acc:AT1G03070]
Solyc09g075590	24.0148	13.5015	3.8037	4.77657
Solyc09g082550	22.0092	16.0681	4.58103	4.37719	AT3G51895	SULTR3;1	sulfate transporter 3;1 [Source:TAIR_LOCUS;Acc:AT3G51895]
Solyc09g082660	805.008	918.238	30.5699	52.051	AT1G67980	CCOAMT	caffeoyl-CoA 3-O-methyltransferase [Source:TAIR_LOCUS;Acc:AT1G67980]
Solyc09g082690	2001.65	1150.48	105.37	336.929	AT3G22840	ELIP1	Chlorophyll A-B binding family protein [Source:TAIR_LOCUS;Acc:AT3G22840]
Solyc09g089730	114.935	99.3735	17.6404	35.7677	AT1G06620		2-oxoglutarate (2OG) and Fe(II)-dependent oxygenase superfamily protein [Source:TAIR_LOCUS;Acc:AT1G06620]
Solyc09g090570	1000.05	800.389	121.46	199.553	AT2G05620	PGR5	proton gradient regulation 5 [Source:TAIR_LOCUS;Acc:AT2G05620]
Solyc09g090760	7.59085	4.89733	0.308781	1.21872	AT1G04570		Major facilitator superfamily protein [Source:TAIR_LOCUS;Acc:AT1G04570]
Solyc09g091510	193.808	157.755	1.46263	0.622921	AT5G13930	CHS	Chalcone and stilbene synthase family protein [Source:TAIR_LOCUS;Acc:AT5G13930]
Solyc09g091700	4.68114	4.34609	0.0610802	0.286425	AT5G16990	P2	Zinc-binding dehydrogenase family protein [Source:TAIR_LOCUS;Acc:AT5G16990]
Solyc09g092480	25.6442	22.4306	2.61962	6.68165	AT4G14090	UGT75C1	UDP-Glycosyltransferase superfamily protein [Source:TAIR_LOCUS;Acc:AT4G14090]
Solyc09g092490	8.0295	10.5221	0.484212	1.66564	AT1G05530	UGT75B2	UDP-glucosyl transferase 75B2 [Source:TAIR_LOCUS;Acc:AT1G05530]
Solyc10g006550	80.7445	77.1009	0	0	AT3G10390	FLD	Flavin containing amine oxidoreductase family protein [Source:TAIR_LOCUS;Acc:AT3G10390]
Solyc10g007110	94.2776	63.3704	9.73815	20.5181	AT5G53970		Tyrosine transaminase family protein [Source:TAIR_LOCUS;Acc:AT5G53970]
Solyc10g008040	37.7851	63.4581	0.618528	22.4092	AT2G42560	AT2G42560	late embryogenesis abundant domain-containing protein / LEA domain-containing protein [Source:TAIR_LOCUS;Acc:AT2G42560]
Solyc10g012000	1.16088	1.49926	0	0
Solyc10g024420	1.11146	1.1993	0.0795859	0.110104	AT3G60160	ATMRP9	multidrug resistance-associated protein 9 [Source:TAIR_LOCUS;Acc:AT3G60160]
Solyc10g052540	421.532	443.342	154.514	57.5722	AT5G18080		SAUR-like auxin-responsive protein family [Source:TAIR_LOCUS;Acc:AT5G18080]
Solyc10g075160	603.587	467.51	87.2979	168.35	AT1G60950	FED A	2Fe-2S ferredoxin-like superfamily protein [Source:TAIR_LOCUS;Acc:AT1G60950]
Solyc10g076940	2.17069	1.26569	0.351547	0.370075	AT3G43790	ZIFL2	zinc induced facilitator-like 2 [Source:TAIR_LOCUS;Acc:AT3G43790]
Solyc10g080060	1.45627	0.983239	0	0	AT2G41660	MIZ1	Protein of unknown function, DUF617 [Source:TAIR_LOCUS;Acc:AT2G41660]
Solyc10g080600	5.42592	4.59937	1.34567	0.642901	AT3G58070	GIS	C2H2 and C2HC zinc fingers superfamily protein [Source:TAIR_LOCUS;Acc:AT3G58070]
Solyc10g081930	9.29465	11.7276	2.39817	1.06739
Solyc10g083440	311.519	272.124	9.72901	15.4022	AT5G17050	UGT78D2	UDP-glucosyl transferase 78D2 [Source:TAIR_LOCUS;Acc:AT5G17050]
Solyc10g083560	0.989615	1.28835	0	0	AT2G36450	HRD	Integrase-type DNA-binding superfamily protein [Source:TAIR_LOCUS;Acc:AT2G36450]
Solyc10g083880	5.11204	4.70351	1.30467	0.11614	AT2G36830	GAMMA-TIP	gamma tonoplast intrinsic protein [Source:TAIR_LOCUS;Acc:AT2G36830]
Solyc10g084170	113.676	116.476	3.94977	40.5414	AT1G12060	ATBAG5	BCL-2-associated athanogene 5 [Source:TAIR_LOCUS;Acc:AT1G12060]
Solyc10g084370	151.949	138.145	7.50562	39.9424	AT3G09600	LCL5	Homeodomain-like superfamily protein [Source:TAIR_LOCUS;Acc:AT3G09600]
Solyc10g084380	72.1526	81.8575	15.0011	12.8665	AT2G37260	TTG2	WRKY family transcription factor family protein [Source:TAIR_LOCUS;Acc:AT2G37260]
Solyc10g084390	1.21947	1.14396	0	0	AT5G02800	F9G14_110	Protein kinase superfamily protein [Source:TAIR_LOCUS;Acc:AT5G02800]
Solyc10g084430	230.093	159.481	25.2271	31.0004	AT5G02750	AT5G02750/F9G14_60	RING/U-box superfamily protein [Source:TAIR_LOCUS;Acc:AT5G02750]
Solyc10g085870	86.961	110.499	8.82682	28.3678	AT2G36780	UGT73C3	UDP-Glycosyltransferase superfamily protein [Source:TAIR_LOCUS;Acc:AT2G36780]
Solyc11g005840	1.32519	1.58538	0.283135	0.274152
Solyc11g006290	41.8581	20.914	3.33784	3.05171	AT5G16010	F1N13_150	3-oxo-5-alpha-steroid 4-dehydrogenase family protein [Source:TAIR_LOCUS;Acc:AT5G16010]
Solyc11g006300	145.725	87.2146	5.57585	21.9158	AT5G16010	F1N13_150	3-oxo-5-alpha-steroid 4-dehydrogenase family protein [Source:TAIR_LOCUS;Acc:AT5G16010]
Solyc11g009100	1.02143	0.910714	0.175924	0.0923888	AT1G17840	WBC11	white-brown complex homolog protein 11 [Source:TAIR_LOCUS;Acc:AT1G17840]
Solyc11g010150	804.397	790.479	218.737	152.237	AT1G78290	SRK2C	Protein kinase superfamily protein [Source:TAIR_LOCUS;Acc:AT1G78290]
Solyc11g010380	74.675	50.1942	11.9367	17.5516	AT5G65380		MATE efflux family protein [Source:TAIR_LOCUS;Acc:AT5G65380]
Solyc11g011340	62.6836	58.7073	2.39463	24.5806	AT4G37980	ELI3-1	elicitor-activated gene 3-1 [Source:TAIR_LOCUS;Acc:AT4G37980]
Solyc11g011740	5.59962	6.66861	0.607923	1.61749	AT3G23240	ERF1	ethylene response factor 1 [Source:TAIR_LOCUS;Acc:AT3G23240]
Solyc11g012000	101.229	59.1863	12.3547	25.5614	AT3G20300	AT3G20300	Protein of unknown function (DUF3537) [Source:TAIR_LOCUS;Acc:AT3G20300]
Solyc11g018730	1862.26	1878.18	0	0
Solyc11g044260	11.4101	6.51797	2.07302	1.94685	AT4G04850	KEA3	K+ efflux antiporter 3 [Source:TAIR_LOCUS;Acc:AT4G04850]
Solyc11g056440	491.398	210.166	0	0
Solyc11g066580	118.103	113.851	8.25793	11.9539	AT5G07990	TT7	Cytochrome P450 superfamily protein [Source:TAIR_LOCUS;Acc:AT5G07990]
Solyc12g005800	81.4248	68.9708	0	0	AT1G01380	ETC1	Homeodomain-like superfamily protein [Source:TAIR_LOCUS;Acc:AT1G01380]
Solyc12g007060	383.852	248.424	83.1403	71.6409	AT5G55980		serine-rich protein-related [Source:TAIR_LOCUS;Acc:AT5G55980]
Solyc12g013850	2.26815	1.66614	0.423235	0.260389	AT4G27480	F27G19.80	Core-2/I-branching beta-1,6-N-acetylglucosaminyltransferase family protein [Source:TAIR_LOCUS;Acc:AT4G27480]
Solyc12g017530	311.768	341.583	86.7468	33.4324
Solyc12g035550	7472.93	4868.43	1831.09	452.787	ATCG01130	YCF1.2	Ycf1 protein [Source:TAIR_LOCUS;Acc:ATCG01130]
Solyc12g044390	51.2904	71.1687	9.09738	11.3909	AT5G11590	TINY2	Integrase-type DNA-binding superfamily protein [Source:TAIR_LOCUS;Acc:AT5G11590]
Solyc12g082730	2.67269	3.59054	0	0	AT5G65930	ZWI	kinesin-like calmodulin-binding protein (ZWICHEL) [Source:TAIR_LOCUS;Acc:AT5G65930]
Solyc12g087840	90.3479	64.2002	13.1064	21.9098	AT1G72220	ATL54	RING/U-box superfamily protein [Source:TAIR_LOCUS;Acc:AT1G72220]
Solyc12g088170	233.607	254.751	32.3289	51.7056	AT3G26040		HXXXD-type acyl-transferase family protein [Source:TAIR_LOCUS;Acc:AT3G26040]
Solyc12g088760	22.2975	18.0649	3.79593	5.85604	AT5G67090		Subtilisin-like serine endopeptidase family protein [Source:TAIR_LOCUS;Acc:AT5G67090]
Solyc12g094570	30.3108	64.4236	4.13139	15.5806	AT1G42430		unknown protein; BEST Arabidopsis thaliana protein match is: unknown protein (TAIR:AT3G55760.3); Has 186 Blast hits to 143 proteins in 47 species: Archae - 0; Bacteria - 23; Metazoa - 14; Fungi - 6; Plants - 87; Viruses - 0; Other Eukaryotes - 56 (s /.../ NCBI BLink). [Source:TAIR_LOCUS;Acc:AT1G42430]
Solyc12g094580	63.297	78.6501	9.40164	20.6546	AT1G42430		unknown protein; BEST Arabidopsis thaliana protein match is: unknown protein (TAIR:AT3G55760.3); Has 186 Blast hits to 143 proteins in 47 species: Archae - 0; Bacteria - 23; Metazoa - 14; Fungi - 6; Plants - 87; Viruses - 0; Other Eukaryotes - 56 (s /.../ NCBI BLink). [Source:TAIR_LOCUS;Acc:AT1G42430]
Solyc12g098580	10.2982	9.3551	0.305638	0.139388	AT4G14090	UGT75C1	UDP-Glycosyltransferase superfamily protein [Source:TAIR_LOCUS;Acc:AT4G14090]
Solyc12g098590	685.467	463.253	64.7048	33.5927	AT4G15550	IAGLU	indole-3-acetate beta-D-glucosyltransferase [Source:TAIR_LOCUS;Acc:AT4G15550]
Solyc12g100260	864.94	805.841	0	0	AT3G12120	FAD2	fatty acid desaturase 2 [Source:TAIR_LOCUS;Acc:AT3G12120]
Solyc00g026160	0.885497	0.687453	12.3109	5.07224	AT5G23980	ATFRO4	ferric reduction oxidase 4 [Source:TAIR_LOCUS;Acc:AT5G23980]
Solyc00g059500	0	0	18.9842	26.0656	AT1G13560	AAPT1	aminoalcoholphosphotransferase 1 [Source:TAIR_LOCUS;Acc:AT1G13560]
Solyc00g170200	0	0	9.51435	6.99279	AT3G24420		alpha/beta-Hydrolases superfamily protein [Source:TAIR_LOCUS;Acc:AT3G24420]
Solyc00g188850	0	0	0.910514	1.32291	AT3G48980	T2J13.180	Arabidopsis thaliana protein of unknown function (DUF821) [Source:TAIR_LOCUS;Acc:AT3G48980]
Solyc00g227860	14.6757	18.4541	81.3597	76.7178	AT2G22590	UGT91A1	UDP-Glycosyltransferase superfamily protein [Source:TAIR_LOCUS;Acc:AT2G22590]
Solyc00g272810	8.31187	4.21779	42.0308	10.0076	AT2G39020		Acyl-CoA N-acyltransferases (NAT) superfamily protein [Source:TAIR_LOCUS;Acc:AT2G39020]
Solyc00g278110	0	0	1.39222	4.46022	AT2G37700		Fatty acid hydroxylase superfamily [Source:TAIR_LOCUS;Acc:AT2G37700]
Solyc00g282510	2.26868	1.9571	16.5714	10.6477	AT2G37040	PAL1	PHE ammonia lyase 1 [Source:TAIR_LOCUS;Acc:AT2G37040]
Solyc01g005140	0	0	2.86499	0.706383	AT1G14730	CYB561C	Cytochrome b561/ferric reductase transmembrane protein family [Source:TAIR_LOCUS;Acc:AT1G14730]
Solyc01g005300	12.1395	12.4249	99.5397	104.461	AT1G68050	ADO3	flavin-binding, kelch repeat, f box 1 [Source:TAIR_LOCUS;Acc:AT1G68050]
Solyc01g006020	38.3104	27.6703	177.093	94.2889	AT3G32930		unknown protein; FUNCTIONS IN: molecular_function unknown; INVOLVED IN: biological_process unknown; LOCATED IN: chloroplast envelope; EXPRESSED IN: 22 plant structures; EXPRESSED DURING: 13 growth stages; Has 57 Blast hits to 57 proteins in 11 speci /.../chae - 0; Bacteria - 0; Metazoa - 0; Fungi - 0; Plants - 57; Viruses - 0; Other Eukaryotes - 0 (source: NCBI BLink). [Source:TAIR_LOCUS;Acc:AT3G…
Solyc01g006680	5.43022	6.99248	21.7498	60.7031	AT3G20810	JMJD5	2-oxoglutarate (2OG) and Fe(II)-dependent oxygenase superfamily protein [Source:TAIR_LOCUS;Acc:AT3G20810]
Solyc01g008620	1.34197	0.918215	15.663	0.608695	AT4G16260		Glycosyl hydrolase superfamily protein [Source:TAIR_LOCUS;Acc:AT4G16260]
Solyc01g008790	13.0098	9.48112	65.7763	48.8886	AT2G26870	NPC2	non-specific phospholipase C2 [Source:TAIR_LOCUS;Acc:AT2G26870]
Solyc01g010480	2.3936	2.90931	16.6973	15.6288	AT2G02710	PLP	PAS/LOV protein B [Source:TAIR_LOCUS;Acc:AT2G02710]
Solyc01g011080	0	0	1.29892	1.76766
Solyc01g014280	0.749479	2.42689	3.24912	14.1558
Solyc01g044240	2.3444	0.958672	13.9238	2.39053
Solyc01g067130	0	0	2.94905	0.644995	AT2G47810	NF-YB5	nuclear factor Y, subunit B5 [Source:TAIR_LOCUS;Acc:AT2G47810]
Solyc01g068410	1.97542	1.3925	5.54287	8.08847	AT5G16530	PIN5	Auxin efflux carrier family protein [Source:TAIR_LOCUS;Acc:AT5G16530]
Solyc01g080050	0	0	1.34913	0.896681	AT3G06120	MUTE	basic helix-loop-helix (bHLH) DNA-binding superfamily protein [Source:TAIR_LOCUS;Acc:AT3G06120]
Solyc01g080190	0.541734	0.527266	3.28137	2.70169	AT5G19020	MEF18	mitochondrial editing factor 18 [Source:TAIR_LOCUS;Acc:AT5G19020]
Solyc01g081020	0.284085	0.305457	1.36402	1.77512	AT4G37380	PCMP-H48	Tetratricopeptide repeat (TPR)-like superfamily protein [Source:TAIR_LOCUS;Acc:AT4G37380]
Solyc01g081600	2.13085	1.40516	11.8482	6.15311	AT2G18370	LTP8	Bifunctional inhibitor/lipid-transfer protein/seed storage 2S albumin superfamily protein [Source:TAIR_LOCUS;Acc:AT2G18370]
Solyc01g087790	4.52611	3.25544	20.7301	16.0087	AT5G67090		Subtilisin-like serine endopeptidase family protein [Source:TAIR_LOCUS;Acc:AT5G67090]
Solyc01g087800	3.43031	2.52831	16.4156	14.8956	AT5G67090		Subtilisin-like serine endopeptidase family protein [Source:TAIR_LOCUS;Acc:AT5G67090]
Solyc01g089990	0	0	2.3501	1.10073	AT2G44280	AT2G44280/F4I1.9	Major facilitator superfamily protein [Source:TAIR_LOCUS;Acc:AT2G44280]
Solyc01g090510	0.188395	0.196006	1.01783	0.662976	AT3G25970	PCMP-E46	Pentatricopeptide repeat (PPR) superfamily protein [Source:TAIR_LOCUS;Acc:AT3G25970]
Solyc01g094380	0.174131	0.191741	1.49293	1.98411	AT2G45830	DTA2	downstream target of AGL15 2 [Source:TAIR_LOCUS;Acc:AT2G45830]
Solyc01g096420	6.52665	5.74296	51.3691	25.1324	AT3G27890	NQR	NADPH:quinone oxidoreductase [Source:TAIR_LOCUS;Acc:AT3G27890]
Solyc01g097280	59.0138	52.8919	999.496	463.503	AT3G04720	PR4	pathogenesis-related 4 [Source:TAIR_LOCUS;Acc:AT3G04720]
Solyc01g097690	1.77439	0.680821	8.81487	2.86824
Solyc01g100000	6.06005	7.1645	38.8386	57.6119	AT1G09155	AtPP2-B15	phloem protein 2-B15 [Source:TAIR_LOCUS;Acc:AT1G09155]
Solyc01g100230	16.8176	21.3027	116.663	60.9117	AT1G56300	F14G9.9	Chaperone DnaJ-domain superfamily protein [Source:TAIR_LOCUS;Acc:AT1G56300]
Solyc01g100630	0	0	307.503	476.613	AT4G35090	CAT2	catalase 2 [Source:TAIR_LOCUS;Acc:AT4G35090]
Solyc01g100710	1.91249	1.44721	31.2482	24.92
Solyc01g102640	0	0	682.237	389.942	AT1G10390		Nucleoporin autopeptidase [Source:TAIR_LOCUS;Acc:AT1G10390]
Solyc01g108320	0.777919	0.533517	5.46095	2.30675	AT1G49570	PER10	Peroxidase superfamily protein [Source:TAIR_LOCUS;Acc:AT1G49570]
Solyc01g108710	220.628	257.342	1422.8	1482.51
Solyc01g108910	34.3702	46.7973	273.828	491.349	AT2G15890	MEE14	maternal effect embryo arrest 14 [Source:TAIR_LOCUS;Acc:AT2G15890]
Solyc01g111810	1.5756	1.59796	9.0568	7.42057	AT1G08845		Ribosomal L18p/L5e family protein [Source:TAIR_LOCUS;Acc:AT1G08845]
Solyc02g014860	3.05262	3.43749	35.6448	64.4474	AT5G23240		DNAJ heat shock N-terminal domain-containing protein [Source:TAIR_LOCUS;Acc:AT5G23240]
Solyc02g037500	0	0	1331.25	739.588
Solyc02g063450	40.0708	41.1351	261.255	294.476	AT4G37900	F20D10.20	Protein of unknown function (duplicated DUF1399) [Source:TAIR_LOCUS;Acc:AT4G37900]
Solyc02g067810	0	0	16.625	15.7436	AT5G40460		unknown protein; BEST Arabidopsis thaliana protein match is: unknown protein (TAIR:AT3G27630.1); Has 87 Blast hits to 87 proteins in 12 species: Archae - 0; Bacteria - 0; Metazoa - 0; Fungi - 0; Plants - 87; Viruses - 0; Other Eukaryotes - 0 (source /.../ BLink). [Source:TAIR_LOCUS;Acc:AT5G40460]
Solyc02g068760	1.52673	1.56547	9.27217	10.9791	AT2G35130		Tetratricopeptide repeat (TPR)-like superfamily protein [Source:TAIR_LOCUS;Acc:AT2G35130]
Solyc02g070800	275.685	261.06	1082.24	1186.92
Solyc02g076690	69.9816	73.2098	316.639	262.554	AT1G09850	XBCP3	xylem bark cysteine peptidase 3 [Source:TAIR_LOCUS;Acc:AT1G09850]
Solyc02g076850	3.49401	4.07547	29.3314	34.0306	AT2G34140	CDF4	Dof-type zinc finger DNA-binding family protein [Source:TAIR_LOCUS;Acc:AT2G34140]
Solyc02g077040	0.371241	0.375314	1.84437	1.47803	AT3G49340	T1G12.4	Cysteine proteinases superfamily protein [Source:TAIR_LOCUS;Acc:AT3G49340]
Solyc02g077880	167.959	220.401	1062.69	1171.95	AT1G28330	DYL1	dormancy-associated protein-like 1 [Source:TAIR_LOCUS;Acc:AT1G28330]
Solyc02g078690	0.579898	0.467996	6.15273	4.65478	AT1G11080	scpl31	serine carboxypeptidase-like 31 [Source:TAIR_LOCUS;Acc:AT1G11080]
Solyc02g080070	0.855065	0.784649	5.27326	3.31834	AT4G23180	CRK10	cysteine-rich RLK (RECEPTOR-like protein kinase) 10 [Source:TAIR_LOCUS;Acc:AT4G23180]
Solyc02g081480	0.141499	0.143517	2.81545	1.54699	AT1G66920	T4O24.7	Protein kinase superfamily protein [Source:TAIR_LOCUS;Acc:AT1G66920]
Solyc02g082920	6.01443	6.55363	32.0204	23.4347	AT3G12500	ATHCHIB	basic chitinase [Source:TAIR_LOCUS;Acc:AT3G12500]
Solyc02g082930	6.0972	6.62441	84.8804	51.1375	AT3G12500	ATHCHIB	basic chitinase [Source:TAIR_LOCUS;Acc:AT3G12500]
Solyc02g085310	14.9992	14.4529	116.279	76.1795
Solyc02g088340	9.50869	10.8732	40.3929	49.3842	AT2G03340	WRKY3	WRKY DNA-binding protein 3 [Source:TAIR_LOCUS;Acc:AT2G03340]
Solyc02g088400	0	0	71.9035	57.0791
Solyc02g088950	0	0	143.276	61.88
Solyc02g090390	32.028	32.4517	159.52	161.581	AT5G66880	SNRK2-3	sucrose nonfermenting 1(SNF1)-related protein kinase 2.3 [Source:TAIR_LOCUS;Acc:AT5G66880]
Solyc02g093380	0.447394	0.327857	2.65587	1.23185	AT3G01580	PCMP-E87	Tetratricopeptide repeat (TPR)-like superfamily protein [Source:TAIR_LOCUS;Acc:AT3G01580]
Solyc03g005330	1.72983	1.10389	18.9716	7.76355	AT3G23000	CIPK7	CBL-interacting protein kinase 7 [Source:TAIR_LOCUS;Acc:AT3G23000]
Solyc03g006410	29.0685	30.6889	156.402	134.058	AT4G32480	F8B4.180	Protein of unknown function (DUF506) [Source:TAIR_LOCUS;Acc:AT4G32480]
Solyc03g020040	154.382	136.916	1521.68	896.257
Solyc03g025700	0.393492	0.365235	2.14693	1.27285	AT4G25270	PCMP-E53	Tetratricopeptide repeat (TPR)-like superfamily protein [Source:TAIR_LOCUS;Acc:AT4G25270]
Solyc03g026000	12.6632	10.5685	103.866	87.1299
Solyc03g031600	4.6844	4.28735	23.9586	14.0709	AT4G14305	AT4G14310	Peroxisomal membrane 22 kDa (Mpv17/PMP22) family protein [Source:TAIR_LOCUS;Acc:AT4G14305]
Solyc03g034300	3.6448	3.73844	12.2979	18.4118	AT5G16200	T21H19_120	50S ribosomal protein-related [Source:TAIR_LOCUS;Acc:AT5G16200]
Solyc03g034400	0	0	1.24927	1.11023	AT1G71140	F23N20.13	MATE efflux family protein [Source:TAIR_LOCUS;Acc:AT1G71140]
Solyc03g053040	0	0	234.471	123.365
Solyc03g058440	0	0	260.404	64.0198	AT2G41200	AT2G41200	unknown protein; Has 26 Blast hits to 26 proteins in 11 species: Archae - 0; Bacteria - 0; Metazoa - 0; Fungi - 0; Plants - 26; Viruses - 0; Other Eukaryotes - 0 (source: NCBI BLink). [Source:TAIR_LOCUS;Acc:AT2G41200]
Solyc03g059450	0	0	113.901	48.4425
Solyc03g081240	2.67693	3.08771	22.0593	41.3569	AT5G24470	APRR5	pseudo-response regulator 5 [Source:TAIR_LOCUS;Acc:AT5G24470]
Solyc03g083730	14.3979	9.46747	67.3684	57.9634	AT5G62360		Plant invertase/pectin methylesterase inhibitor superfamily protein [Source:TAIR_LOCUS;Acc:AT5G62360]
Solyc03g083770	172.771	118.544	1424.71	2279.77	AT5G62360		Plant invertase/pectin methylesterase inhibitor superfamily protein [Source:TAIR_LOCUS;Acc:AT5G62360]
Solyc03g093410	0.682114	0.54499	8.94911	2.79876	AT5G61520	STP3	Major facilitator superfamily protein [Source:TAIR_LOCUS;Acc:AT5G61520]
Solyc03g093800	12.1996	9.24584	168.862	135.878	AT5G61660	AT5G61660	glycine-rich protein [Source:TAIR_LOCUS;Acc:AT5G61660]
Solyc03g096770	35.9871	30.7679	228.665	133.068	AT5G24655	LSU4	response to low sulfur 4 [Source:TAIR_LOCUS;Acc:AT5G24655]
Solyc03g096780	522.378	455.515	2180.94	1936.13	AT5G24655	LSU4	response to low sulfur 4 [Source:TAIR_LOCUS;Acc:AT5G24655]
Solyc03g112380	0	0	155.368	62.8197	AT3G26600	ARO4	armadillo repeat only 4 [Source:TAIR_LOCUS;Acc:AT3G26600]
Solyc03g113460	10.2925	17.5754	62.98	129.424	AT2G47130	SDR3A	NAD(P)-binding Rossmann-fold superfamily protein [Source:TAIR_LOCUS;Acc:AT2G47130]
Solyc03g114530	51.6872	59.4872	319.483	316.093	AT3G57030	F24I3.110	Calcium-dependent phosphotriesterase superfamily protein [Source:TAIR_LOCUS;Acc:AT3G57030]
Solyc03g114560	30.1092	31.2343	165.109	218.885	AT3G57030	F24I3.110	Calcium-dependent phosphotriesterase superfamily protein [Source:TAIR_LOCUS;Acc:AT3G57030]
Solyc03g115190	0	0	19.2464	6.1796
Solyc03g115790	0.273816	0.310293	1.69726	1.23598	AT5G66520	PCMP-H61	Tetratricopeptide repeat (TPR)-like superfamily protein [Source:TAIR_LOCUS;Acc:AT5G66520]
Solyc03g116460	1.7241	1.36911	8.1103	6.22213	AT1G15410	F9L1.36	aspartate-glutamate racemase family [Source:TAIR_LOCUS;Acc:AT1G15410]
Solyc03g119320	3.11319	1.85408	17.8069	7.38557	AT1G67050	F1O19.11	unknown protein; BEST Arabidopsis thaliana protein match is: unknown protein (TAIR:AT5G38320.1); Has 617 Blast hits to 318 proteins in 80 species: Archae - 0; Bacteria - 16; Metazoa - 141; Fungi - 62; Plants - 128; Viruses - 2; Other Eukaryotes - 26 /.../rce: NCBI BLink). [Source:TAIR_LOCUS;Acc:AT1G67050]
Solyc04g007250	0	0	1.99714	2.80611	AT1G68440	T2E12.1	unknown protein; BEST Arabidopsis thaliana protein match is: unknown protein (TAIR:AT1G25400.2); Has 86 Blast hits to 86 proteins in 29 species: Archae - 0; Bacteria - 6; Metazoa - 27; Fungi - 11; Plants - 24; Viruses - 0; Other Eukaryotes - 18 (sou /.../CBI BLink). [Source:TAIR_LOCUS;Acc:AT1G68440]
Solyc04g007820	0	0	4.80112	1.49714	AT1G70890	MLP43	MLP-like protein 43 [Source:TAIR_LOCUS;Acc:AT1G70890]
Solyc04g009450	0.423645	0.64181	2.20319	3.05124	AT1G68550	ERF118	Integrase-type DNA-binding superfamily protein [Source:TAIR_LOCUS;Acc:AT1G68550]
Solyc04g009480	0	0	4455.79	3037.93
Solyc04g010250	31.7361	28.8491	108.696	247.589	AT2G39420	AT2G39420	alpha/beta-Hydrolases superfamily protein [Source:TAIR_LOCUS;Acc:AT2G39420]
Solyc04g049670	31.1882	42.4076	139.537	162.859	AT5G02810	PRR7	pseudo-response regulator 7 [Source:TAIR_LOCUS;Acc:AT5G02810]
Solyc04g049680	4.66328	4.79479	21.4384	26.5217	AT5G60100	APRR3	pseudo-response regulator 3 [Source:TAIR_LOCUS;Acc:AT5G60100]
Solyc04g050620	5.77608	5.45798	42.9728	35.2533	AT5G57260	CYP71B10	cytochrome P450, family 71, subfamily B, polypeptide 10 [Source:TAIR_LOCUS;Acc:AT5G57260]
Solyc04g051240	0	0	184.813	82.7306
Solyc04g054730	9.4615	5.09632	92.9612	26.8787	AT5G10180	AST68	slufate transporter 2;1 [Source:TAIR_LOCUS;Acc:AT5G10180]
Solyc04g064910	0	0	5.12484	4.77253	AT4G24260	ATGH9A3	glycosyl hydrolase 9A3 [Source:TAIR_LOCUS;Acc:AT4G24260]
Solyc04g071990	11.8695	9.22299	59.8708	52.6667	AT1G22770	GI	gigantea protein (GI) [Source:TAIR_LOCUS;Acc:AT1G22770]
Solyc04g077320	0	0	1.02485	1.63614	AT4G27290		S-locus lectin protein kinase family protein [Source:TAIR_LOCUS;Acc:AT4G27290]
Solyc04g077340	0.212894	0.239871	1.28774	1.56152	AT4G27290		S-locus lectin protein kinase family protein [Source:TAIR_LOCUS;Acc:AT4G27290]
Solyc04g078010	0	0	19.3546	8.44853	AT5G01075		Glycosyl hydrolase family 35 protein [Source:TAIR_LOCUS;Acc:AT5G01075]
Solyc04g078880	2.10963	1.86382	17.3763	33.3884	AT5G42900	COR27	cold regulated gene 27 [Source:TAIR_LOCUS;Acc:AT5G42900]
Solyc04g079640	1.81163	2.49817	11.7251	18.674	AT4G31940	CYP82C4	cytochrome P450, family 82, subfamily C, polypeptide 4 [Source:TAIR_LOCUS;Acc:AT4G31940]
Solyc04g081560	2.67403	2.24333	12.7674	8.86902	AT4G24180	TLP1	THAUMATIN-LIKE PROTEIN 1 [Source:TAIR_LOCUS;Acc:AT4G24180]
Solyc05g005570	0.417755	0.338272	5.37089	2.12263	AT1G70370	PG2	polygalacturonase 2 [Source:TAIR_LOCUS;Acc:AT1G70370]
Solyc05g006140	0	0	2.9639	0.276176	AT1G24100	UGT74B1	UDP-glucosyl transferase 74B1 [Source:TAIR_LOCUS;Acc:AT1G24100]
Solyc05g009400	0.145739	0.156341	1.53934	1.02412	AT1G13410	T6J4.15	Tetratricopeptide repeat (TPR)-like superfamily protein [Source:TAIR_LOCUS;Acc:AT1G13410]
Solyc05g010240	1.92924	2.52433	14.538	20.6149	AT1G26230	CPN60B4	TCP-1/cpn60 chaperonin family protein [Source:TAIR_LOCUS;Acc:AT1G26230]
Solyc05g015380	0	0	1.59432	1.27375	AT1G67370	ASY1	DNA-binding HORMA family protein [Source:TAIR_LOCUS;Acc:AT1G67370]
Solyc05g024010	5.76236	6.05099	29.6768	38.5614	AT2G33500	COL14	B-box type zinc finger protein with CCT domain [Source:TAIR_LOCUS;Acc:AT2G33500]
Solyc05g025790	1.48532	1.10116	9.58269	3.89257	AT4G22200	AKT2/3	potassium transport 2/3 [Source:TAIR_LOCUS;Acc:AT4G22200]
Solyc05g026490	0.217966	0.18561	1.20585	1.17729	AT1G70820	F15H11.7	phosphoglucomutase, putative / glucose phosphomutase, putative [Source:TAIR_LOCUS;Acc:AT1G70820]
Solyc05g041750	0	0	168.185	115.862
Solyc05g046110	0.856866	0.660975	3.52316	2.96753	AT1G05280	YUP8H12.11	Protein of unknown function (DUF604) [Source:TAIR_LOCUS;Acc:AT1G05280]
Solyc05g048800	0	0	1.32924	1.21164	AT5G23850		Arabidopsis thaliana protein of unknown function (DUF821) [Source:TAIR_LOCUS;Acc:AT5G23850]
Solyc05g052890	12.5759	6.39384	83.3805	15.3948	AT5G02020	SIS	Encodes a protein involved in salt tolerance, names SIS (Salt Induced Serine rich). [Source:TAIR_LOCUS;Acc:AT5G02020]
Solyc05g052900	0	0	1.87522	1.18878	AT1G07410	ATRABA2B	RAB GTPase homolog A2B [Source:TAIR_LOCUS;Acc:AT1G07410]
Solyc06g005220	0.443507	0.415674	1.60927	1.8339	AT3G22470		Pentatricopeptide repeat (PPR) superfamily protein [Source:TAIR_LOCUS;Acc:AT3G22470]
Solyc06g006000	28.6518	26.3472	267.586	240.908	AT4G37300	MEE59	maternal effect embryo arrest 59 [Source:TAIR_LOCUS;Acc:AT4G37300]
Solyc06g006010	0.190888	0.127712	1.18063	0.518623	AT5G20480	EFR	EF-TU receptor [Source:TAIR_LOCUS;Acc:AT5G20480]
Solyc06g006080	19.1377	23.2895	129.286	218.461	AT2G29630	PY	thiaminC [Source:TAIR_LOCUS;Acc:AT2G29630]
Solyc06g006090	2.4193	4.02689	22.0852	17.8085	AT1G07300		josephin protein-related [Source:TAIR_LOCUS;Acc:AT1G07300]
Solyc06g007180	3.1377	2.88373	38.2079	2.58985	AT3G47340	ASN1	glutamine-dependent asparagine synthase 1 [Source:TAIR_LOCUS;Acc:AT3G47340]
Solyc06g007440	9.61664	13.5199	84.1691	65.4364	AT2G30360	CIPK11	SOS3-interacting protein 4 [Source:TAIR_LOCUS;Acc:AT2G30360]
Solyc06g007970	0.857341	1.29924	20.6949	4.68918	AT5G48850	ATSDI1	Tetratricopeptide repeat (TPR)-like superfamily protein [Source:TAIR_LOCUS;Acc:AT5G48850]
Solyc06g008620	3.77905	3.46358	25.411	8.99595	AT4G01870	T7B11.13	tolB protein-related [Source:TAIR_LOCUS;Acc:AT4G01870]
Solyc06g009810	0	0	3.22106	1.4886
Solyc06g050500	10.9113	11.8773	136.801	46.9635	AT2G38310	PYL4	PYR1-like 4 [Source:TAIR_LOCUS;Acc:AT2G38310]
Solyc06g051250	3.17439	1.85674	12.3865	9.20543	AT3G11110	ATL66	RING/U-box superfamily protein [Source:TAIR_LOCUS;Acc:AT3G11110]
Solyc06g051680	37.0669	21.239	203.599	499.824	AT2G40080	ELF4	Protein of unknown function (DUF1313) [Source:TAIR_LOCUS;Acc:AT2G40080]
Solyc06g053220	12.3188	23.8475	32.8579	112.111	AT3G61890	ATHB-12	homeobox 12 [Source:TAIR_LOCUS;Acc:AT3G61890]
Solyc06g053980	2.13672	2.33793	14.4883	20.274	AT5G43860	ATCLH2	chlorophyllase 2 [Source:TAIR_LOCUS;Acc:AT5G43860]
Solyc06g059710	0.35214	0.396205	2.91952	1.43351	AT1G43800	S-ACP-DES6	Plant stearoyl-acyl-carrier-protein desaturase family protein [Source:TAIR_LOCUS;Acc:AT1G43800]
Solyc06g059740	1.12483	1.19473	16.8608	6.93748	AT1G77120	ADH1	alcohol dehydrogenase 1 [Source:TAIR_LOCUS;Acc:AT1G77120]
Solyc06g065800	1.12987	1.23415	6.22811	3.94121	AT4G31930	F10N7.260	Mitochondrial glycoprotein family protein [Source:TAIR_LOCUS;Acc:AT4G31930]
Solyc06g069430	1.51965	2.03916	7.95558	8.36222	AT5G60910	AGL8	AGAMOUS-like 8 [Source:TAIR_LOCUS;Acc:AT5G60910]
Solyc06g069640	5.70653	7.31141	27.9941	25.8365	AT3G25400		CONTAINS InterPro DOMAIN/s: NTP Pyrophosphohydrolase MazG-related, RS21-C6 (InterPro:IPR011394), EAR (InterPro:IPR009039), NTP pyrophosphohydrolase MazG, putative catalytic core (InterPro:IPR004518); Has 1123 Blast hits to 1121 proteins in 452 speci /.../chae - 22; Bacteria - 753; Metazoa - 81; Fungi - 3; Plants - 83; Viruses - 0; Other Eukaryotes - 181 (source: NCBI BLink). [Source:TAIR_LOCUS;Ac…
Solyc06g071820	42.2706	54.3988	177.546	212.479	AT3G48360	BT2	BTB and TAZ domain protein 2 [Source:TAIR_LOCUS;Acc:AT3G48360]
Solyc06g075040	0	0	219.54	20.6267
Solyc06g075050	4.69323	5.03712	86.6132	19.356	AT1G08080	ATACA7	alpha carbonic anhydrase 7 [Source:TAIR_LOCUS;Acc:AT1G08080]
Solyc06g076850	27.3206	37.2297	136.713	192.801	AT2G29670	AT2G29670	Tetratricopeptide repeat (TPR)-like superfamily protein [Source:TAIR_LOCUS;Acc:AT2G29670]
Solyc06g076920	0	0	1.06718	0.781092	AT5G58770		Undecaprenyl pyrophosphate synthetase family protein [Source:TAIR_LOCUS;Acc:AT5G58770]
Solyc07g005100	1.03126	0.695759	10.4443	2.88766	AT4G19810	T16H5.170	Glycosyl hydrolase family protein with chitinase insertion domain [Source:TAIR_LOCUS;Acc:AT4G19810]
Solyc07g006990	0.372305	0.478363	1.47105	2.08011	AT3G15130	PCMP-H86	Tetratricopeptide repeat (TPR)-like superfamily protein [Source:TAIR_LOCUS;Acc:AT3G15130]
Solyc07g007130	4.22885	3.71349	26.3386	22.093	AT5G14890	F2G14_10	NHL domain-containing protein [Source:TAIR_LOCUS;Acc:AT5G14890]
Solyc07g007150	10.7445	5.92364	58.8424	25.0634	AT5G35090		unknown protein; Has 1807 Blast hits to 1807 proteins in 277 species: Archae - 0; Bacteria - 0; Metazoa - 736; Fungi - 347; Plants - 385; Viruses - 0; Other Eukaryotes - 339 (source: NCBI BLink). [Source:TAIR_LOCUS;Acc:AT5G35090]
Solyc07g007930	14.3305	17.7597	102.565	69.6616	AT5G20250	DIN10	Raffinose synthase family protein [Source:TAIR_LOCUS;Acc:AT5G20250]
Solyc07g008440	0.321182	0.202337	2.17547	2.0483	AT1G28220	ATPUP3	purine permease 3 [Source:TAIR_LOCUS;Acc:AT1G28220]
Solyc07g008560	3.48408	4.00828	16.301	16.0873	AT5G50400	ATPAP27	purple acid phosphatase 27 [Source:TAIR_LOCUS;Acc:AT5G50400]
Solyc07g009230	0	0	18.9887	5.98378	AT5G44430	PDF1.2c	plant defensin 1.2C [Source:TAIR_LOCUS;Acc:AT5G44430]
Solyc07g017660	0	0	263.512	198.301
Solyc07g026720	0	0	25.1563	41.123	AT2G41560	ACA4	autoinhibited Ca(2+)-ATPase, isoform 4 [Source:TAIR_LOCUS;Acc:AT2G41560]
Solyc07g040890	0.369886	0.348896	2.53333	1.39617	AT5G62180	AtCXE20	carboxyesterase 20 [Source:TAIR_LOCUS;Acc:AT5G62180]
Solyc07g041620	0	0	632.606	311.735
Solyc07g041900	133.565	166.789	703.126	711.17	AT5G60360	AALP	aleurain-like protease [Source:TAIR_LOCUS;Acc:AT5G60360]
Solyc07g043120	0.389654	0.360218	2.24856	2.82482	AT3G21790	UGT71B7	UDP-Glycosyltransferase superfamily protein [Source:TAIR_LOCUS;Acc:AT3G21790]
Solyc07g044970	0.956491	0.915127	29.2014	13.9403
Solyc07g045080	4.52962	4.8099	30.1085	21.2977	AT5G16970	AT-AER	alkenal reductase [Source:TAIR_LOCUS;Acc:AT5G16970]
Solyc07g047990	0.220672	0.320969	1.88879	4.23062	AT5G55560	WNK11	Protein kinase superfamily protein [Source:TAIR_LOCUS;Acc:AT5G55560]
Solyc07g055050	46.065	54.6792	176.698	238.984	AT2G31040		ATP synthase protein I -related [Source:TAIR_LOCUS;Acc:AT2G31040]
Solyc07g055720	24.2473	18.5325	149.47	110.658	AT1G06460	ACD32.1	alpha-crystallin domain 32.1 [Source:TAIR_LOCUS;Acc:AT1G06460]
Solyc07g055880	0	0	112.005	87.4593	AT1G31460	T8E3.13	unknown protein; FUNCTIONS IN: molecular_function unknown; INVOLVED IN: biological_process unknown; LOCATED IN: plasma membrane; EXPRESSED IN: 23 plant structures; EXPRESSED DURING: 13 growth stages; BEST Arabidopsis thaliana protein match is: unkno /.../tein (TAIR:AT1G23270.1); Has 1251 Blast hits to 756 proteins in 185 species: Archae - 0; Bacteria - 295; Metazoa - 374; Fungi - 176; Plants - 58…
Solyc07g056280	0	0	1.75937	1.39584	AT4G18170	WRKY28	WRKY DNA-binding protein 28 [Source:TAIR_LOCUS;Acc:AT4G18170]
Solyc07g065730	0.482633	0.5325	2.85957	2.3792	AT5G66520	PCMP-H61	Tetratricopeptide repeat (TPR)-like superfamily protein [Source:TAIR_LOCUS;Acc:AT5G66520]
Solyc07g066010	5.5373	4.427	26.0867	15.1353	AT5G23810	AAP7	amino acid permease 7 [Source:TAIR_LOCUS;Acc:AT5G23810]
Solyc08g006770	18.0108	14.3921	134.338	54.5095	AT2G36690		2-oxoglutarate (2OG) and Fe(II)-dependent oxygenase superfamily protein [Source:TAIR_LOCUS;Acc:AT2G36690]
Solyc08g007240	0.837733	0.82558	8.36843	9.95854	AT5G47240	atnudt8	nudix hydrolase homolog 8 [Source:TAIR_LOCUS;Acc:AT5G47240]
Solyc08g023270	2.14217	3.4172	13.1822	11.588	AT4G03620	T5L23.11	myosin heavy chain-related [Source:TAIR_LOCUS;Acc:AT4G03620]
Solyc08g065260	1.6784	1.20105	6.97183	4.94572	AT5G11840	F14F18_10	Protein of unknown function (DUF1230) [Source:TAIR_LOCUS;Acc:AT5G11840]
Solyc08g066480	0	0	6.38925	6.34321
Solyc08g074350	0	0	6.38013	11.8519
Solyc08g074980	0.814534	1.09425	14.5697	1.55438	AT1G61590	T25B24.6	Protein kinase superfamily protein [Source:TAIR_LOCUS;Acc:AT1G61590]
Solyc08g075320	0.263387	0.311725	1.217	1.40399	AT4G19230	CYP707A1	cytochrome P450, family 707, subfamily A, polypeptide 1 [Source:TAIR_LOCUS;Acc:AT4G19230]
Solyc08g075740	0	0	5447.29	1203.23
Solyc08g076230	1.5186	1.56081	8.68764	8.71488	AT2G35550	BPC7	basic pentacysteine 7 [Source:TAIR_LOCUS;Acc:AT2G35550]
Solyc08g080380	3.36196	3.98872	18.1142	18.9909	AT2G45570	CYP76C2	cytochrome P450, family 76, subfamily C, polypeptide 2 [Source:TAIR_LOCUS;Acc:AT2G45570]
Solyc08g080590	1.62474	1.17155	39.7216	14.3558	AT4G11650	ATOSM34	osmotin 34 [Source:TAIR_LOCUS;Acc:AT4G11650]
Solyc08g081350	1.05277	0.729008	4.55714	4.18037	AT1G63820	T12P18.16	CCT motif family protein [Source:TAIR_LOCUS;Acc:AT1G63820]
Solyc08g082640	0.199057	0.149242	3.33027	1.237	AT4G23990	ATCSLG3	cellulose synthase like G3 [Source:TAIR_LOCUS;Acc:AT4G23990]
Solyc08g082650	1.2701	0.578934	9.53686	1.21456	AT4G24000	ATCSLG2	cellulose synthase like G2 [Source:TAIR_LOCUS;Acc:AT4G24000]
Solyc08g082670	1.757	1.23375	12.9541	5.71756	AT4G23990	ATCSLG3	cellulose synthase like G3 [Source:TAIR_LOCUS;Acc:AT4G23990]
Solyc09g006010	6.63826	5.03009	137.695	52.2469	AT2G14610	PR1	pathogenesis-related gene 1 [Source:TAIR_LOCUS;Acc:AT2G14610]
Solyc09g009810	0	0	1.72097	3.64032	AT3G10120	AT3G10120/T22K18_5	unknown protein; BEST Arabidopsis thaliana protein match is: unknown protein (TAIR:AT5G03890.1); Has 57 Blast hits to 57 proteins in 10 species: Archae - 0; Bacteria - 0; Metazoa - 0; Fungi - 0; Plants - 57; Viruses - 0; Other Eukaryotes - 0 (source /.../ BLink). [Source:TAIR_LOCUS;Acc:AT3G10120]
Solyc09g010000	0.762187	0.748268	5.68662	2.36796	AT1G06620		2-oxoglutarate (2OG) and Fe(II)-dependent oxygenase superfamily protein [Source:TAIR_LOCUS;Acc:AT1G06620]
Solyc09g011140	1.59959	1.46429	31.7362	16.5717	AT5G06060		NAD(P)-binding Rossmann-fold superfamily protein [Source:TAIR_LOCUS;Acc:AT5G06060]
Solyc09g011330	1.68589	1.56174	11.6604	6.12464	AT2G19130		S-locus lectin protein kinase family protein [Source:TAIR_LOCUS;Acc:AT2G19130]
Solyc09g011580	3.09577	3.6806	20.7529	10.1319	AT2G29420	ATGSTU7	glutathione S-transferase tau 7 [Source:TAIR_LOCUS;Acc:AT2G29420]
Solyc09g011960	0.539449	0.256228	15.6388	4.76343	AT5G60020	LAC17	laccase 17 [Source:TAIR_LOCUS;Acc:AT5G60020]
Solyc09g013160	0.462195	0.353701	2.22232	1.45913	AT3G09080	MZB10.11	Transducin/WD40 repeat-like superfamily protein [Source:TAIR_LOCUS;Acc:AT3G09080]
Solyc09g014900	2.94434	3.5836	15.2371	12.4678	AT3G26300	CYP71B34	cytochrome P450, family 71, subfamily B, polypeptide 34 [Source:TAIR_LOCUS;Acc:AT3G26300]
Solyc09g018220	0.78488	0.81275	4.02067	5.92197	AT3G46530	RPP13	NB-ARC domain-containing disease resistance protein [Source:TAIR_LOCUS;Acc:AT3G46530]
Solyc09g018670	0	0	8.19062	2.7879	AT4G10360	AT4G10360	TRAM, LAG1 and CLN8 (TLC) lipid-sensing domain containing protein [Source:TAIR_LOCUS;Acc:AT4G10360]
Solyc09g042250	2.07856	2.00332	8.0199	11.6986	AT1G62680		Pentatricopeptide repeat (PPR) superfamily protein [Source:TAIR_LOCUS;Acc:AT1G62680]
Solyc09g042670	0	0	20.2601	32.116
Solyc09g048980	7.79938	8.084	37.7278	29.921	AT3G08570		Phototropic-responsive NPH3 family protein [Source:TAIR_LOCUS;Acc:AT3G08570]
Solyc09g057960	0	0	16.2365	10.8697	AT5G48540	CRRSP55	receptor-like protein kinase-related family protein [Source:TAIR_LOCUS;Acc:AT5G48540]
Solyc09g064870	0	0	4.51163	3.6009	AT1G03270	CBSDUF4	CBS domain-containing protein with a domain of unknown function (DUF21) [Source:TAIR_LOCUS;Acc:AT1G03270]
Solyc09g065110	0.278261	0.214239	3.52676	2.95115	AT1G03180	F15K9.21	unknown protein; Has 36 Blast hits to 36 proteins in 15 species: Archae - 0; Bacteria - 0; Metazoa - 3; Fungi - 0; Plants - 33; Viruses - 0; Other Eukaryotes - 0 (source: NCBI BLink). [Source:TAIR_LOCUS;Acc:AT1G03180]
Solyc09g065120	6.36533	4.47297	27.2615	21.8376	AT2G31530	EMB2289	SecY protein transport family protein [Source:TAIR_LOCUS;Acc:AT2G31530]
Solyc09g065840	4.8054	5.99242	25.1373	30.2889	AT1G47720	OSB1	Primosome PriB/single-strand DNA-binding [Source:TAIR_LOCUS;Acc:AT1G47720]
Solyc09g082670	7.19928	10.2708	23.8128	51.4248	AT3G22830	AT-HSFA6B	heat shock transcription factor A6B [Source:TAIR_LOCUS;Acc:AT3G22830]
Solyc09g090080	0.657219	0.508047	4.61635	1.24861	AT3G54700	PHT1;7	phosphate transporter 1;7 [Source:TAIR_LOCUS;Acc:AT3G54700]
Solyc09g090500	0.189796	0.177708	2.28487	1.38889	AT3G23470		Cyclopropane-fatty-acyl-phospholipid synthase [Source:TAIR_LOCUS;Acc:AT3G23470]
Solyc09g091730	0.397312	0.315162	2.34424	3.25439	AT3G24130	PME29	Pectin lyase-like superfamily protein [Source:TAIR_LOCUS;Acc:AT3G24130]
Solyc09g092110	50.9519	34.8701	391.25	197.74	AT3G26740	CCL	CCR-like [Source:TAIR_LOCUS;Acc:AT3G26740]
Solyc09g092260	14.6044	11.7066	90.7613	172.588	AT4G13830	J20	DNAJ-like 20 [Source:TAIR_LOCUS;Acc:AT4G13830]
Solyc09g092740	0.455499	0.834473	2.8037	3.70782
Solyc09g092760	12.6539	16.4996	63.6891	56.2341
Solyc10g006840	0	0	51.6317	55.5628
Solyc10g007490	0	0	2.08901	2.05147	AT3G14760		unknown protein; FUNCTIONS IN: molecular_function unknown; INVOLVED IN: biological_process unknown; LOCATED IN: endomembrane system; EXPRESSED IN: 6 plant structures; EXPRESSED DURING: LP.04 four leaves visible, LP.02 two leaves visible; Has 63 Blas /.../ to 63 proteins in 13 species: Archae - 0; Bacteria - 0; Metazoa - 0; Fungi - 0; Plants - 63; Viruses - 0; Other Eukaryotes - 0 (source: NCBI BL…
Solyc10g007870	0	0	2.49452	0.406472
Solyc10g008430	0	0	818.993	356.351
Solyc10g011950	0	0	2.32303	6.3569
Solyc10g055390	0.300847	0.185175	1.94394	2.11193	AT4G34950	T11I11.190	Major facilitator superfamily protein [Source:TAIR_LOCUS;Acc:AT4G34950]
Solyc10g055770	0.427279	0.292178	1.9413	1.43047	AT2G16980		Major facilitator superfamily protein [Source:TAIR_LOCUS;Acc:AT2G16980]
Solyc10g074440	69.7046	55.8371	1038.63	407.42	AT3G12500	ATHCHIB	basic chitinase [Source:TAIR_LOCUS;Acc:AT3G12500]
Solyc10g076760	0.711433	0.803879	8.27576	8.75094	AT3G09010	MZB10.4	Protein kinase superfamily protein [Source:TAIR_LOCUS;Acc:AT3G09010]
Solyc10g076840	5.73528	5.72776	29.4032	30.2044	AT1G49390	F13F21.18	2-oxoglutarate (2OG) and Fe(II)-dependent oxygenase superfamily protein [Source:TAIR_LOCUS;Acc:AT1G49390]
Solyc10g078320	0.397691	0.359581	1.91816	1.7686	AT3G56690	CIP111	Cam interacting protein 111 [Source:TAIR_LOCUS;Acc:AT3G56690]
Solyc10g078420	0	0	960.843	128.315	AT5G09225		unknown protein; FUNCTIONS IN: molecular_function unknown; INVOLVED IN: biological_process unknown; LOCATED IN: endomembrane system; Has 35333 Blast hits to 34131 proteins in 2444 species: Archae - 798; Bacteria - 22429; Metazoa - 974; Fungi - 991; /.../ - 531; Viruses - 0; Other Eukaryotes - 9610 (source: NCBI BLink). [Source:TAIR_LOCUS;Acc:AT5G09225]
Solyc10g078920	63.6619	71.9032	313.707	351.277	AT5G06690	WCRKC1	WCRKC thioredoxin 1 [Source:TAIR_LOCUS;Acc:AT5G06690]
Solyc10g079860	12.1824	9.03073	171.172	79.7336	AT3G57270	BG1	beta-1,3-glucanase 1 [Source:TAIR_LOCUS;Acc:AT3G57270]
Solyc10g080290	0	0	494.164	691.078
Solyc10g080620	0	0	769.844	1293.68
Solyc10g080670	1.33132	1.615	26.2318	21.134	AT5G18130		unknown protein; BEST Arabidopsis thaliana protein match is: unknown protein (TAIR:AT3G03870.1); Has 35333 Blast hits to 34131 proteins in 2444 species: Archae - 798; Bacteria - 22429; Metazoa - 974; Fungi - 991; Plants - 531; Viruses - 0; Other Euk /.../s - 9610 (source: NCBI BLink). [Source:TAIR_LOCUS;Acc:AT5G18130]
Solyc10g086380	1.30252	1.11691	11.9774	7.91668	AT1G14920	GAI	GRAS family transcription factor family protein [Source:TAIR_LOCUS;Acc:AT1G14920]
Solyc10g086640	0.322501	0.387951	3.57444	3.15034	AT5G02030	LSN	POX (plant homeobox) family protein [Source:TAIR_LOCUS;Acc:AT5G02030]
Solyc11g006940	0.645783	0.590938	3.59764	3.26321	AT5G37570	PCMP-E37	Pentatricopeptide repeat (PPR-like) superfamily protein [Source:TAIR_LOCUS;Acc:AT5G37570]
Solyc11g007530	2.8598	2.17831	15.1636	11.2316	AT2G34990	ATL38	RING/U-box superfamily protein [Source:TAIR_LOCUS;Acc:AT2G34990]
Solyc11g008040	0	0	9.05184	5.20596	AT5G04360	ATPU1	limit dextrinase [Source:TAIR_LOCUS;Acc:AT5G04360]
Solyc11g011620	0	0	1.60383	1.97349	AT1G79260		CONTAINS InterPro DOMAIN/s: Domain of unknown function DUF1794 (InterPro:IPR014878); Has 30201 Blast hits to 17322 proteins in 780 species: Archae - 12; Bacteria - 1396; Metazoa - 17338; Fungi - 3422; Plants - 5037; Viruses - 0; Other Eukaryotes - 2 /.../ource: NCBI BLink). [Source:TAIR_LOCUS;Acc:AT1G79260]
Solyc11g013770	0	0	205.103	92.8393
Solyc11g021360	0	0	285.701	36.8245
Solyc11g027840	17.8852	18.1876	97.882	115.279	AT1G35420	F12A4.4	alpha/beta-Hydrolases superfamily protein [Source:TAIR_LOCUS;Acc:AT1G35420]
Solyc11g040230	0	0	367.215	79.3202
Solyc11g056390	0	0	1040.22	184.897
Solyc11g065600	0.559217	0.631713	2.31738	2.74628	AT5G13870	EXGT-A4	xyloglucan endotransglucosylase/hydrolase 5 [Source:TAIR_LOCUS;Acc:AT5G13870]
Solyc11g066330	4.81086	3.1263	23.2294	10.0454	AT2G28120	AT2G28120/F24D13.9	Major facilitator superfamily protein [Source:TAIR_LOCUS;Acc:AT2G28120]
Solyc11g069140	0	0	1125.88	267.384
Solyc11g069880	83.3021	57.8205	1508.3	285.39
Solyc11g071370	1.46858	1.28142	8.44389	4.16287	AT1G05750	PDE247	Tetratricopeptide repeat (TPR)-like superfamily protein [Source:TAIR_LOCUS;Acc:AT1G05750]
Solyc11g071410	0	0	82.4808	18.4142	AT3G14470	RPPL1	NB-ARC domain-containing disease resistance protein [Source:TAIR_LOCUS;Acc:AT3G14470]
Solyc11g071460	5.85176	8.26483	29.2537	43.4521	AT2G24190	SDR2B	NAD(P)-binding Rossmann-fold superfamily protein [Source:TAIR_LOCUS;Acc:AT2G24190]
Solyc11g071740	5.73991	8.85003	56.589	48.1595	AT1G76650	CML38	calmodulin-like 38 [Source:TAIR_LOCUS;Acc:AT1G76650]
Solyc11g072100	5.7413	5.06769	29.3152	17.1538	AT1G55290	F6'H2	2-oxoglutarate (2OG) and Fe(II)-dependent oxygenase superfamily protein [Source:TAIR_LOCUS;Acc:AT1G55290]
Solyc11g072980	1.68952	1.60031	9.5174	4.05345	AT1G07720	KCS3	3-ketoacyl-CoA synthase 3 [Source:TAIR_LOCUS;Acc:AT1G07720]
Solyc12g005030	3.68135	5.04785	15.5845	22.4553	AT3G20410	CPK9	calmodulin-domain protein kinase 9 [Source:TAIR_LOCUS;Acc:AT3G20410]
Solyc12g005310	3.39492	2.51634	20.829	3.19029	AT5G54510	GH3.6	Auxin-responsive GH3 family protein [Source:TAIR_LOCUS;Acc:AT5G54510]
Solyc12g006240	0.938157	0.844629	8.68865	18.56	AT3G07650	COL9	CONSTANS-like 9 [Source:TAIR_LOCUS;Acc:AT3G07650]
Solyc12g006850	0.649657	0.560487	3.327	2.06917	AT2G26650	AKT1	K+ transporter 1 [Source:TAIR_LOCUS;Acc:AT2G26650]
Solyc12g010310	0	0	295.864	344.052
Solyc12g017960	0	0	205.501	125.951	AT2G44010		unknown protein; BEST Arabidopsis thaliana protein match is: unknown protein (TAIR:AT3G59880.1); Has 18 Blast hits to 18 proteins in 7 species: Archae - 0; Bacteria - 0; Metazoa - 0; Fungi - 0; Plants - 18; Viruses - 0; Other Eukaryotes - 0 (source: /.../BLink). [Source:TAIR_LOCUS;Acc:AT2G44010]
Solyc12g019970	0	0	271.916	158.64
Solyc12g021180	0	0	90.1393	26.9039	AT3G06110	MKP2	MAPK phosphatase 2 [Source:TAIR_LOCUS;Acc:AT3G06110]
Solyc12g027770	0	0	2.59684	4.5294	AT1G17850	STR8	Rhodanese/Cell cycle control phosphatase superfamily protein [Source:TAIR_LOCUS;Acc:AT1G17850]
Solyc12g036650	4.18442	3.34214	20.6623	11.9671	AT1G68490	T26J14.6	unknown protein; FUNCTIONS IN: molecular_function unknown; INVOLVED IN: biological_process unknown; LOCATED IN: chloroplast; EXPRESSED IN: 22 plant structures; EXPRESSED DURING: 13 growth stages; BEST Arabidopsis thaliana protein match is: unknown p /.../ (TAIR:AT1G13390.2); Has 125 Blast hits to 125 proteins in 18 species: Archae - 0; Bacteria - 0; Metazoa - 0; Fungi - 0; Plants - 125; Viruses -…
Solyc12g039070	0	0	3.84244	4.53609	AT1G74000	SS3	strictosidine synthase 3 [Source:TAIR_LOCUS;Acc:AT1G74000]
Solyc12g042480	1.07932	1.01342	6.78053	3.03843	AT5G57260	CYP71B10	cytochrome P450, family 71, subfamily B, polypeptide 10 [Source:TAIR_LOCUS;Acc:AT5G57260]
Solyc12g056700	3.87706	3.00829	50.3769	25.1633	AT2G47140	SDR3B	NAD(P)-binding Rossmann-fold superfamily protein [Source:TAIR_LOCUS;Acc:AT2G47140]
Solyc12g089240	1.91786	1.67942	12.8955	5.58446	AT1G75540	STH2	salt tolerance homolog2 [Source:TAIR_LOCUS;Acc:AT1G75540]
Solyc12g089330	1.59473	1.74547	10.4729	4.94163	AT2G20990	SYTA	synaptotagmin A [Source:TAIR_LOCUS;Acc:AT2G20990]
Solyc12g096310	2.68836	2.2307	21.4869	14.4724	AT4G31330	AT4G31330	Protein of unknown function, DUF599 [Source:TAIR_LOCUS;Acc:AT4G31330]
Solyc12g099780	0.207022	0.283948	1.50501	2.09545	AT5G19473		RPM1-interacting protein 4 (RIN4) family protein [Source:TAIR_LOCUS;Acc:AT5G19473]
Solyc12g099790	0.122125	0.184315	1.42264	0.934289	AT5G12180	CPK17	calcium-dependent protein kinase 17 [Source:TAIR_LOCUS;Acc:AT5G12180]
