# Supplementary material for: The Tomato Hoffman’s Anthocyaninless Gene Encodes a bHLH Transcription Factor Involved in Anthocyanin Biosynthesis That Is Developmentally Regulated and Induced by Low Temperatures
Source: PLoS One. 2016 Mar 4;11(3):e0151067. doi: 10.1371/journal.pone.0151067 (PMC4778906; doi:10.1371/journal.pone.0151067)
Supplement: S5 Table — (XLS) [file pone.0151067.s011.xls]

## Sheet: S5 Table.
S5 Table. 39 DEGs between 16-PL and 16-GL.
Tomato GeneID	RPKM								Arabidopsis_homology	Arabidopsis_genename	Arabidopsis_description
	28-PL-1	28-PL-2	28-GL-1	28-GL-2	16-PL-1	16-PL-2	16-GL-1	16-GL-2
Solyc02g092500	5.11	6.01	4.85	3.37	23.95	20.96	0	0
Solyc09g011890	0	1.3	0.6	0	1.72	2.4	0	0	AT3G09140	MZB10.17	Protein of unknown function (DUF674) [Source:TAIR_LOCUS;Acc:AT3G09140]
Solyc10g050330	0.33	0.73	0	0	0.77	1.38	0	0
Solyc09g082660	0.53	0	0.17	0.59	68.34	81.54	2.26	1.15	AT1G67980	CCOAMT	caffeoyl-CoA 3-O-methyltransferase [Source:TAIR_LOCUS;Acc:AT1G67980]
Solyc11g066580	0.04	0.09	0	0	6.08	8.35	0.38	0.21	AT5G07990	TT7	Cytochrome P450 superfamily protein [Source:TAIR_LOCUS;Acc:AT5G07990]
Solyc02g085020	0.05	0.04	0.16	0.03	19.7	17.02	1.76	1.53	AT5G42800	DFR	dihydroflavonol 4-reductase [Source:TAIR_LOCUS;Acc:AT5G42800]
Solyc12g098590	0.25	0.26	0.15	0.04	85.56	59.18	12.55	9.46	AT4G15550	IAGLU	indole-3-acetate beta-D-glucosyltransferase [Source:TAIR_LOCUS;Acc:AT4G15550]
Solyc03g031730	0.13	0.11	0.19	0.22	0.77	1.36	0.22	0.17	AT4G21760	BGLU47	beta-glucosidase 47 [Source:TAIR_LOCUS;Acc:AT4G21760]
Solyc06g024350	814.24	1316.2	635.79	265.43	4494.02	6793.93	1130.89	977.05
Solyc00g011160	242775	241278	247666	29438.6	1880749	2349390	402739	236302
Solyc09g011510	3.72	2.68	4.56	3.95	0.6	1.01	2.24	4.7	AT3G09270	ATGSTU8	glutathione S-transferase TAU 8 [Source:TAIR_LOCUS;Acc:AT3G09270]
Solyc07g006480	2.93	1.72	2.3	1.9	0.75	0.63	4.04	2.01	AT5G48380	BIR1	BAK1-interacting receptor-like kinase 1 [Source:TAIR_LOCUS;Acc:AT5G48380]
Solyc08g062490	0.42	1.23	0.86	0.71	1.21	1.84	9.79	3.59	AT5G26170	WRKY50	WRKY DNA-binding protein 50 [Source:TAIR_LOCUS;Acc:AT5G26170]
Solyc06g074030	34.53	11.45	25.02	18.21	3.35	5.16	16.03	21.55	AT3G44260	CAF1-9	Polynucleotidyl transferase, ribonuclease H-like superfamily protein [Source:TAIR_LOCUS;Acc:AT3G44260]
Solyc06g075690	1.79	2.7	2.3	3.13	0.19	0.58	1.93	1.47	AT5G59790		Domain of unknown function (DUF966) [Source:TAIR_LOCUS;Acc:AT5G59790]
Solyc09g084490	25.96	8.29	37.18	28.4	7.65	6.07	21.87	39.7	AT2G38870		Serine protease inhibitor, potato inhibitor I-type family protein [Source:TAIR_LOCUS;Acc:AT2G38870]
Solyc09g056430	0.9	2.22	1.09	1.84	0.64	0.3	2.78	2	AT4G13000	AT4G13000	AGC (cAMP-dependent, cGMP-dependent and protein kinase C) kinase family protein [Source:TAIR_LOCUS;Acc:AT4G13000]
Solyc01g109110	1.59	1.38	1.54	2.66	0.4	0.18	1.87	1.17	AT2G23460	XLG1	extra-large G-protein 1 [Source:TAIR_LOCUS;Acc:AT2G23460]
Solyc01g107780	26.11	28.27	17.9	23.21	0.87	1.49	7.34	5.64	AT4G34131	UGT73B3	UDP-glucosyl transferase 73B3 [Source:TAIR_LOCUS;Acc:AT4G34131]
Solyc03g115930	11.45	5.52	9.38	6.78	2.57	2.66	20.33	8.54	AT5G39670	CML45	Calcium-binding EF-hand family protein [Source:TAIR_LOCUS;Acc:AT5G39670]
Solyc12g006380	43.07	36.18	46.32	30.87	0.78	0.41	3.4	3.16	AT1G06620		2-oxoglutarate (2OG) and Fe(II)-dependent oxygenase superfamily protein [Source:TAIR_LOCUS;Acc:AT1G06620]
Solyc09g011580	16.39	19	32.21	28.45	9.85	15.4	67.27	77.5	AT2G29420	ATGSTU7	glutathione S-transferase tau 7 [Source:TAIR_LOCUS;Acc:AT2G29420]
Solyc04g077980	21.01	11.39	16.17	16.85	3.63	2.47	13.6	23.18	AT1G27730	STZ	salt tolerance zinc finger [Source:TAIR_LOCUS;Acc:AT1G27730]
Solyc03g033840	30.48	35.96	26.07	30.74	2.11	1.51	11.75	10.8	AT3G50930	BCS1	cytochrome BC1 synthesis [Source:TAIR_LOCUS;Acc:AT3G50930]
Solyc03g117860	10.2	8.71	5.07	11.88	0.36	0.51	3.85	2.06	AT3G14250		RING/U-box superfamily protein [Source:TAIR_LOCUS;Acc:AT3G14250]
Solyc09g059460	0	0.08	0.19	0.33	0.18	0.11	0.75	1.32	AT4G27860	AT4G27860	vacuolar iron transporter (VIT) family protein [Source:TAIR_LOCUS;Acc:AT4G27860]
Solyc10g007280	18.72	27.52	17.9	32.23	3.13	4.16	40.36	16.7	AT3G50930	BCS1	cytochrome BC1 synthesis [Source:TAIR_LOCUS;Acc:AT3G50930]
Solyc09g011870	0.85	0.33	1.16	0.62	0.76	0.74	9.66	2.29	AT1G15710	TYRAAT2	prephenate dehydrogenase family protein [Source:TAIR_LOCUS;Acc:AT1G15710]
Solyc11g069700	92.26	82.17	50.61	84.42	0.29	0.46	3.97	2.22	AT5G60390	A3	GTP binding Elongation factor Tu family protein [Source:TAIR_LOCUS;Acc:AT5G60390]
Solyc09g014990	6.11	3.58	4.31	8.04	1.93	1.99	23.97	8.11	AT2G38470	WRKY33	WRKY DNA-binding protein 33 [Source:TAIR_LOCUS;Acc:AT2G38470]
Solyc08g006470	393.25	735.99	365.95	512.48	1.66	1.81	9.58	19.55	AT2G24500	FZF	Zinc finger protein 622 [Source:TAIR_LOCUS;Acc:AT2G24500]
Solyc02g087350	7.35	0.93	3.68	3.64	0.38	0.2	3	4.75	AT3G28340	GATL10	galacturonosyltransferase-like 10 [Source:TAIR_LOCUS;Acc:AT3G28340]
Solyc02g068040	195.29	268.18	320.18	124.4	0	0	30.43	96.1
Solyc06g005780	0	15.39	5.06	3.75	0	0	10.12	5.05	AT5G01870	LTP10	Bifunctional inhibitor/lipid-transfer protein/seed storage 2S albumin superfamily protein [Source:TAIR_LOCUS;Acc:AT5G01870]
Solyc06g006060	0	0	0	0	0	0	133.39	46.08	AT5G62230	ERL1	ERECTA-like 1 [Source:TAIR_LOCUS;Acc:AT5G62230]
Solyc06g076230	1.54	2.05	1.2	0.85	0	0	1.5	2.74
Solyc09g014970	0	0.3	0.69	0.61	0	0	0.82	1.54	AT2G23610	ATMES3	methyl esterase 3 [Source:TAIR_LOCUS;Acc:AT2G23610]
Solyc09g066350	0	0.71	0	0.25	0	0	1.95	1.19	AT3G23230	ERF098	Integrase-type DNA-binding superfamily protein [Source:TAIR_LOCUS;Acc:AT3G23230]
Solyc12g095970	0.55	0.22	1.16	0.92	0	0	1.3	1.7	AT2G26040	PYL2	PYR1-like 2 [Source:TAIR_LOCUS;Acc:AT2G26040]
